# Supplementary material for: Excitonic Au4Ru2(PPh3)2(SC2H4Ph)8 cluster for light-driven dinitrogen fixation
Source: Chem Sci. 2020 Jan 27;11(9):2440–7. doi: 10.1039/c9sc06424a (PMC8157179; doi:10.1039/c9sc06424a)
Supplement: SC-011-C9SC06424A-s002 [file SC-011-C9SC06424A-s002.cif]

# Electronic Supplementary Material (ESI) for Chemical Science.
# This journal is © The Royal Society of Chemistry 2020

####################################################################### 
# 
# This file contains crystal structure data downloaded from the 
# Cambridge Structural Database (CSD) hosted by the Cambridge 
# Crystallographic Data Centre (CCDC).
# 
# Full information about CCDC data access policies and citation 
# guidelines are available at http://www.ccdc.cam.ac.uk/access/V1 
# 
# Audit and citation data items may have been added by the CCDC. 
# Please retain this information to preserve the provenance of 
# this file and to allow appropriate attribution of the data. 
# 
#######################################################################

data_20190701zh_zhuyan_syn_0m_a_sq
_database_code_depnum_ccdc_archive 'CCDC 1972938'
loop_
_audit_author_name
_audit_author_address
AuRu 'Nanjing University'
_audit_update_record             
;
2019-12-19 deposited with the CCDC.	2020-01-22 downloaded from the CCDC.
;

_audit_creation_method           SHELXL-2018/3
_shelx_SHELXL_version_number     2018/3
_chemical_name_systematic        ?
_chemical_name_common            ?
_chemical_melting_point          ?
_chemical_formula_moiety         ?
_chemical_formula_sum            'C100 H102 Au4 P2 Ru2 S8'
_chemical_formula_weight         2612.24

loop_
_atom_type_symbol
_atom_type_description
_atom_type_scat_dispersion_real
_atom_type_scat_dispersion_imag
_atom_type_scat_source
C C 0.0033 0.0016 'International Tables Vol C Tables 4.2.6.8 and 6.1.1.4'
H H 0.0000 0.0000 'International Tables Vol C Tables 4.2.6.8 and 6.1.1.4'
Au Au -2.0133 8.8022 'International Tables Vol C Tables 4.2.6.8 and 6.1.1.4'
P P 0.1023 0.0942 'International Tables Vol C Tables 4.2.6.8 and 6.1.1.4'
Ru Ru -1.2594 0.8363 'International Tables Vol C Tables 4.2.6.8 and 6.1.1.4'
S S 0.1246 0.1234 'International Tables Vol C Tables 4.2.6.8 and 6.1.1.4'

_space_group_crystal_system      monoclinic
_space_group_IT_number           14
_space_group_name_H-M_alt        'P 21/c'
_space_group_name_Hall           '-P 2ybc'

_shelx_space_group_comment       
;
The symmetry employed for this shelxl refinement is uniquely defined
by the following loop, which should always be used as a source of
symmetry information in preference to the above space-group names.
They are only intended as comments.
;

loop_
_space_group_symop_operation_xyz
'x, y, z'
'-x, y+1/2, -z+1/2'
'-x, -y, -z'
'x, -y-1/2, z-1/2'

_cell_length_a                   13.9904(7)
_cell_length_b                   14.2950(8)
_cell_length_c                   48.384(2)
_cell_angle_alpha                90
_cell_angle_beta                 94.664(2)
_cell_angle_gamma                90
_cell_volume                     9644.4(8)
_cell_formula_units_Z            4
_cell_measurement_temperature    193(2)
_cell_measurement_reflns_used    9868
_cell_measurement_theta_min      2.25
_cell_measurement_theta_max      28.27

_exptl_crystal_description       block
_exptl_crystal_colour            ?
_exptl_crystal_density_meas      ?
_exptl_crystal_density_method    ?
_exptl_crystal_density_diffrn    1.799
_exptl_crystal_F_000             5056
_exptl_transmission_factor_min   ?
_exptl_transmission_factor_max   ?
_exptl_crystal_size_max          0.160
_exptl_crystal_size_mid          0.090
_exptl_crystal_size_min          0.050
_exptl_absorpt_coefficient_mu    6.618
_shelx_estimated_absorpt_T_min   0.417
_shelx_estimated_absorpt_T_max   0.733
_exptl_absorpt_correction_type   multi-scan
_exptl_absorpt_correction_T_min  0.2106
_exptl_absorpt_correction_T_max  0.3343
_exptl_absorpt_process_details   sadabs
_exptl_absorpt_special_details   ?
_diffrn_ambient_temperature      193(2)
_diffrn_radiation_wavelength     0.71073
_diffrn_radiation_type           MoK\a
_diffrn_source                   ?
_diffrn_measurement_device_type  'Bruker D8 Venture'
_diffrn_measurement_method       '\f and \w scans'
_diffrn_detector_area_resol_mean ?
_diffrn_reflns_number            68580
_diffrn_reflns_av_unetI/netI     0.0515
_diffrn_reflns_av_R_equivalents  0.0545
_diffrn_reflns_limit_h_min       -16
_diffrn_reflns_limit_h_max       15
_diffrn_reflns_limit_k_min       -13
_diffrn_reflns_limit_k_max       17
_diffrn_reflns_limit_l_min       -57
_diffrn_reflns_limit_l_max       57
_diffrn_reflns_theta_min         2.141
_diffrn_reflns_theta_max         25.010
_diffrn_reflns_theta_full        25.010
_diffrn_measured_fraction_theta_max 0.998
_diffrn_measured_fraction_theta_full 0.998
_diffrn_reflns_Laue_measured_fraction_max 0.998
_diffrn_reflns_Laue_measured_fraction_full 0.998
_diffrn_reflns_point_group_measured_fraction_max 0.998
_diffrn_reflns_point_group_measured_fraction_full 0.998
_reflns_number_total             16960
_reflns_number_gt                15077
_reflns_threshold_expression     'I > 2\s(I)'
_reflns_Friedel_coverage         0.000
_reflns_Friedel_fraction_max     .
_reflns_Friedel_fraction_full    .

_reflns_special_details          
;
 Reflections were merged by SHELXL according to the crystal
 class for the calculation of statistics and refinement.
 
 Structure factors included contributions from the .fab file.
 
 _reflns_Friedel_fraction is defined as the number of unique
 Friedel pairs measured divided by the number that would be
 possible theoretically, ignoring centric projections and
 systematic absences.
;

_computing_data_collection       ?
_computing_cell_refinement       ?
_computing_data_reduction        ?
_computing_structure_solution    'SHELXT 2014/5 (Sheldrick, 2014)'
_computing_structure_refinement  'SHELXL-2018/3 (Sheldrick, 2018)'
_computing_molecular_graphics    ?
_computing_publication_material  ?
_refine_special_details          ?
_refine_ls_structure_factor_coef Fsqd
_refine_ls_matrix_type           full
_refine_ls_weighting_scheme      calc
_refine_ls_weighting_details     
'w=1/[\s^2^(Fo^2^)+(0.0244P)^2^+98.2718P] where P=(Fo^2^+2Fc^2^)/3'
_atom_sites_solution_primary     ?
_atom_sites_solution_secondary   ?
_atom_sites_solution_hydrogens   geom
_refine_ls_hydrogen_treatment    constr
_refine_ls_extinction_method     none
_refine_ls_extinction_coef       .
_refine_ls_number_reflns         16960
_refine_ls_number_parameters     1045
_refine_ls_number_restraints     600
_refine_ls_R_factor_all          0.0495
_refine_ls_R_factor_gt           0.0433
_refine_ls_wR_factor_ref         0.1112
_refine_ls_wR_factor_gt          0.1085
_refine_ls_goodness_of_fit_ref   1.130
_refine_ls_restrained_S_all      1.134
_refine_ls_shift/su_max          0.001
_refine_ls_shift/su_mean         0.000

loop_
_atom_site_label
_atom_site_type_symbol
_atom_site_fract_x
_atom_site_fract_y
_atom_site_fract_z
_atom_site_U_iso_or_equiv
_atom_site_adp_type
_atom_site_occupancy
_atom_site_site_symmetry_order
_atom_site_calc_flag
_atom_site_refinement_flags_posn
_atom_site_refinement_flags_adp
_atom_site_refinement_flags_occupancy
_atom_site_disorder_assembly
_atom_site_disorder_group
Au1 Au 0.85550(2) 0.60872(2) 0.35951(2) 0.02427(8) Uani 1 1 d . . . . .
Au2 Au 0.77313(2) 0.43083(2) 0.38444(2) 0.02476(8) Uani 1 1 d . . . . .
Au3 Au 0.57006(2) 0.52599(2) 0.38255(2) 0.02702(9) Uani 1 1 d . . . . .
Au4 Au 0.65778(2) 0.69908(2) 0.35625(2) 0.02532(8) Uani 1 1 d . . . . .
C1 C 0.4406(6) 0.4311(6) 0.27687(18) 0.0306(19) Uani 1 1 d . U . . .
H1 H 0.448765 0.437417 0.296469 0.037 Uiso 1 1 calc R U . . .
C2 C 0.3484(6) 0.4159(6) 0.26374(19) 0.033(2) Uani 1 1 d . U . . .
H2 H 0.294690 0.412479 0.274516 0.039 Uiso 1 1 calc R U . . .
C3 C 0.3356(7) 0.4059(7) 0.2354(2) 0.039(2) Uani 1 1 d . U . . .
H3 H 0.273324 0.396544 0.226427 0.047 Uiso 1 1 calc R U . . .
C4 C 0.4157(7) 0.4098(7) 0.2200(2) 0.040(2) Uani 1 1 d . U . . .
H4 H 0.407823 0.400995 0.200458 0.048 Uiso 1 1 calc R U . . .
C5 C 0.5053(6) 0.4261(7) 0.23255(19) 0.035(2) Uani 1 1 d . U . . .
H5 H 0.558426 0.430259 0.221579 0.042 Uiso 1 1 calc R U . . .
C6 C 0.5198(6) 0.4369(6) 0.26132(17) 0.0273(18) Uani 1 1 d . U . . .
C7 C 0.6236(6) 0.2496(7) 0.26676(18) 0.033(2) Uani 1 1 d . U . . .
H7 H 0.556517 0.260865 0.264288 0.039 Uiso 1 1 calc R U . . .
C8 C 0.6570(7) 0.1591(7) 0.26535(19) 0.038(2) Uani 1 1 d . U . . .
H8 H 0.612727 0.108771 0.262819 0.046 Uiso 1 1 calc R U . . .
C9 C 0.7544(7) 0.1411(7) 0.2676(2) 0.044(2) Uani 1 1 d . U . . .
H9 H 0.777460 0.078866 0.266233 0.053 Uiso 1 1 calc R U . . .
C10 C 0.8180(7) 0.2154(7) 0.27184(19) 0.036(2) Uani 1 1 d . U . . .
H10 H 0.885073 0.204055 0.272869 0.043 Uiso 1 1 calc R U . . .
C11 C 0.7844(6) 0.3054(7) 0.27458(17) 0.0312(19) Uani 1 1 d . U . . .
H11 H 0.828717 0.354951 0.278452 0.037 Uiso 1 1 calc R U . . .
C12 C 0.6855(6) 0.3246(6) 0.27171(16) 0.0242(17) Uani 1 1 d . U . . .
C13 C 0.7648(7) 0.4829(8) 0.2333(2) 0.044(2) Uani 1 1 d . U . . .
H13 H 0.791787 0.422256 0.235968 0.052 Uiso 1 1 calc R U . . .
C14 C 0.7947(8) 0.5414(9) 0.2128(2) 0.052(3) Uani 1 1 d . U . . .
H14 H 0.842697 0.520097 0.201497 0.063 Uiso 1 1 calc R U . . .
C15 C 0.7567(8) 0.6293(8) 0.2084(2) 0.049(3) Uani 1 1 d . U . . .
H15 H 0.778638 0.668243 0.194362 0.059 Uiso 1 1 calc R U . . .
C16 C 0.6862(8) 0.6608(8) 0.2247(2) 0.048(3) Uani 1 1 d . U . . .
H16 H 0.659533 0.721503 0.221930 0.058 Uiso 1 1 calc R U . . .
C17 C 0.6552(7) 0.6033(7) 0.24493(19) 0.039(2) Uani 1 1 d . U . . .
H17 H 0.605888 0.624470 0.255772 0.047 Uiso 1 1 calc R U . . .
C18 C 0.6945(6) 0.5142(6) 0.24996(17) 0.0280(19) Uani 1 1 d . U . . .
C19 C 0.2626(8) 0.7454(9) 0.3032(2) 0.052(3) Uani 1 1 d . U . . .
H19 H 0.281377 0.742850 0.284731 0.063 Uiso 1 1 calc R U . . .
C20 C 0.1671(8) 0.7472(10) 0.3075(3) 0.064(3) Uani 1 1 d . U . . .
H20 H 0.120313 0.748588 0.292104 0.077 Uiso 1 1 calc R U . . .
C21 C 0.1391(9) 0.7470(10) 0.3340(3) 0.064(3) Uani 1 1 d . U . . .
H21 H 0.072958 0.746714 0.337115 0.077 Uiso 1 1 calc R U . . .
C22 C 0.2066(9) 0.7473(10) 0.3557(3) 0.068(3) Uani 1 1 d . U . . .
H22 H 0.187413 0.749178 0.374055 0.081 Uiso 1 1 calc R U . . .
C23 C 0.3003(9) 0.7450(9) 0.3515(2) 0.058(3) Uani 1 1 d . U . . .
H23 H 0.346155 0.741684 0.367087 0.069 Uiso 1 1 calc R U . . .
C24 C 0.3320(6) 0.7473(7) 0.32505(19) 0.034(2) Uani 1 1 d . U . . .
C25 C 0.4360(7) 0.7408(7) 0.3204(2) 0.041(2) Uani 1 1 d . U . . .
H25A H 0.474078 0.768913 0.336462 0.050 Uiso 1 1 calc R U . . .
H25B H 0.448353 0.777533 0.303739 0.050 Uiso 1 1 calc R U . . .
C26 C 0.4694(6) 0.6413(6) 0.31666(18) 0.0285(18) Uani 1 1 d . U . . .
H26A H 0.435811 0.614355 0.299697 0.034 Uiso 1 1 calc R U . . .
H26B H 0.453472 0.602926 0.332685 0.034 Uiso 1 1 calc R U . . .
C27 C 0.3876(10) 0.9010(10) 0.4292(3) 0.075(4) Uani 1 1 d . U . . .
H27 H 0.450892 0.925505 0.430922 0.090 Uiso 1 1 calc R U . . .
C28 C 0.3087(12) 0.9614(12) 0.4207(3) 0.089(5) Uani 1 1 d . U . . .
H28 H 0.319782 1.024499 0.415745 0.106 Uiso 1 1 calc R U . . .
C29 C 0.2185(10) 0.9276(11) 0.4200(3) 0.074(4) Uani 1 1 d . U . . .
H29 H 0.165793 0.968130 0.415448 0.089 Uiso 1 1 calc R U . . .
C30 C 0.2027(9) 0.8380(10) 0.4256(3) 0.065(3) Uani 1 1 d . U . . .
H30 H 0.138887 0.814709 0.424283 0.079 Uiso 1 1 calc R U . . .
C31 C 0.2790(9) 0.7777(10) 0.4333(2) 0.062(3) Uani 1 1 d . U . . .
H31 H 0.266077 0.714413 0.437619 0.075 Uiso 1 1 calc R U . . .
C32 C 0.3727(8) 0.8085(8) 0.4347(2) 0.045(2) Uani 1 1 d . U . . .
C33 C 0.4549(8) 0.7435(8) 0.4420(2) 0.049(3) Uani 1 1 d . U . . .
H33A H 0.509037 0.778986 0.451388 0.058 Uiso 1 1 calc R U . . .
H33B H 0.435156 0.695014 0.454992 0.058 Uiso 1 1 calc R U . . .
C34 C 0.4868(7) 0.6978(8) 0.41654(19) 0.042(2) Uani 1 1 d . U . . .
H34A H 0.514964 0.745737 0.404881 0.050 Uiso 1 1 calc R U . . .
H34B H 0.430146 0.670987 0.405722 0.050 Uiso 1 1 calc R U . . .
C35 C 0.5579(9) 0.2067(9) 0.4327(3) 0.065(3) Uani 1 1 d . U . . .
H35 H 0.564150 0.221751 0.413820 0.078 Uiso 1 1 calc R U . . .
C36 C 0.4814(11) 0.1505(10) 0.4396(3) 0.082(4) Uani 1 1 d . U . . .
H36 H 0.435463 0.128039 0.425644 0.098 Uiso 1 1 calc R U . . .
C37 C 0.4745(9) 0.1295(10) 0.4659(3) 0.072(4) Uani 1 1 d . U . . .
H37 H 0.422478 0.091702 0.470605 0.086 Uiso 1 1 calc R U . . .
C38 C 0.5384(10) 0.1596(9) 0.4862(3) 0.063(3) Uani 1 1 d . U . . .
H38 H 0.531342 0.142328 0.504884 0.076 Uiso 1 1 calc R U . . .
C39 C 0.6152(9) 0.2162(8) 0.4799(3) 0.060(3) Uani 1 1 d . U . . .
H39 H 0.660702 0.237585 0.494126 0.072 Uiso 1 1 calc R U . . .
C40 C 0.6237(7) 0.2404(7) 0.4527(2) 0.041(2) Uani 1 1 d . U . . .
C41 C 0.7050(8) 0.3034(8) 0.4445(3) 0.057(3) Uani 1 1 d . U . . .
H41A H 0.759212 0.299778 0.458956 0.068 Uiso 1 1 calc R U . . .
H41B H 0.727850 0.280921 0.426861 0.068 Uiso 1 1 calc R U . . .
C42 C 0.6722(6) 0.4045(6) 0.44116(19) 0.032(2) Uani 1 1 d . U . . .
H42A H 0.651768 0.428412 0.458963 0.039 Uiso 1 1 calc R U . . .
H42B H 0.616938 0.408571 0.427075 0.039 Uiso 1 1 calc R U . . .
C43 C 0.6297(6) 0.6542(8) 0.49972(18) 0.038(2) Uani 1 1 d . U . . .
H43 H 0.612082 0.716651 0.494941 0.045 Uiso 1 1 calc R U . . .
C44 C 0.5737(8) 0.6046(8) 0.5167(2) 0.049(3) Uani 1 1 d . U . . .
H44 H 0.517201 0.631285 0.522982 0.058 Uiso 1 1 calc R U . . .
C45 C 0.6016(9) 0.5158(9) 0.5243(2) 0.056(3) Uani 1 1 d . U . . .
H45 H 0.564574 0.480872 0.536269 0.067 Uiso 1 1 calc R U . . .
C46 C 0.6810(9) 0.4773(8) 0.5150(2) 0.053(3) Uani 1 1 d . U . . .
H46 H 0.699988 0.416364 0.521044 0.064 Uiso 1 1 calc R U . . .
C47 C 0.7354(8) 0.5248(8) 0.4968(2) 0.047(3) Uani 1 1 d . U . . .
H47 H 0.788819 0.495224 0.489553 0.057 Uiso 1 1 calc R U . . .
C48 C 0.7110(7) 0.6165(7) 0.48932(18) 0.034(2) Uani 1 1 d . U . . .
C49 C 0.6956(7) 0.8676(7) 0.4604(2) 0.041(2) Uani 1 1 d . U . . .
H49 H 0.666388 0.849310 0.442814 0.049 Uiso 1 1 calc R U . . .
C50 C 0.6819(8) 0.9600(8) 0.4700(2) 0.051(3) Uani 1 1 d . U . . .
H50 H 0.645045 1.004220 0.459082 0.062 Uiso 1 1 calc R U . . .
C51 C 0.7237(9) 0.9832(9) 0.4956(3) 0.060(3) Uani 1 1 d . U . . .
H51 H 0.715226 1.044726 0.502407 0.072 Uiso 1 1 calc R U . . .
C52 C 0.7767(9) 0.9215(9) 0.5116(3) 0.062(3) Uani 1 1 d . U . . .
H52 H 0.804602 0.940044 0.529301 0.075 Uiso 1 1 calc R U . . .
C53 C 0.7900(8) 0.8327(8) 0.5023(2) 0.053(3) Uani 1 1 d . U . . .
H53 H 0.826811 0.789459 0.513609 0.063 Uiso 1 1 calc R U . . .
C54 C 0.7497(6) 0.8046(6) 0.47590(18) 0.032(2) Uani 1 1 d . U . . .
C55 C 0.9594(8) 0.7467(10) 0.4655(2) 0.059(3) Uani 1 1 d . U . . .
H55 H 0.933243 0.784576 0.450650 0.071 Uiso 1 1 calc R U . . .
C56 C 1.0550(11) 0.7578(13) 0.4748(3) 0.092(5) Uani 1 1 d . U . . .
H56 H 1.094949 0.802235 0.466804 0.111 Uiso 1 1 calc R U . . .
C57 C 1.0897(12) 0.6989(14) 0.4970(4) 0.099(5) Uani 1 1 d . U . . .
H57 H 1.155043 0.704289 0.503923 0.119 Uiso 1 1 calc R U . . .
C58 C 1.0340(10) 0.6355(12) 0.5088(3) 0.079(4) Uani 1 1 d . U . . .
H58 H 1.059990 0.597048 0.523592 0.095 Uiso 1 1 calc R U . . .
C59 C 0.9412(8) 0.6275(9) 0.4994(2) 0.051(3) Uani 1 1 d . U . . .
H59 H 0.901496 0.583797 0.507848 0.062 Uiso 1 1 calc R U . . .
C60 C 0.9018(7) 0.6834(8) 0.47699(19) 0.042(2) Uani 1 1 d . U . . .
C61 C 0.9820(6) 0.5584(7) 0.41791(17) 0.0300(19) Uani 1 1 d . U . . .
H61A H 0.989575 0.559466 0.438435 0.036 Uiso 1 1 calc R U . . .
H61B H 0.957364 0.496086 0.411942 0.036 Uiso 1 1 calc R U . . .
C62 C 1.0779(6) 0.5756(7) 0.40650(19) 0.036(2) Uani 1 1 d . U . . .
H62A H 1.103712 0.635965 0.413862 0.043 Uiso 1 1 calc R U . . .
H62B H 1.067741 0.581685 0.386089 0.043 Uiso 1 1 calc R U . . .
C63 C 1.1535(6) 0.4990(7) 0.41337(18) 0.035(2) Uani 1 1 d . U . . .
C64 C 1.2431(7) 0.5109(8) 0.4036(2) 0.047(3) Uani 1 1 d . U . . .
H64 H 1.256650 0.566918 0.394067 0.056 Uiso 1 1 calc R U . . .
C65 C 1.3135(8) 0.4425(9) 0.4073(3) 0.060(3) Uani 1 1 d . U . . .
H65 H 1.373657 0.450717 0.399822 0.072 Uiso 1 1 calc R U . . .
C66 C 1.2957(9) 0.3646(9) 0.4216(2) 0.058(3) Uani 1 1 d . U . . .
H66 H 1.344381 0.318689 0.424877 0.070 Uiso 1 1 calc R U . . .
C67 C 1.2082(9) 0.3512(10) 0.4315(3) 0.065(3) Uani 1 1 d . U . . .
H67 H 1.196095 0.295561 0.441359 0.078 Uiso 1 1 calc R U . . .
C68 C 1.1363(8) 0.4185(8) 0.4272(2) 0.050(3) Uani 1 1 d . U . . .
H68 H 1.075259 0.408219 0.433885 0.060 Uiso 1 1 calc R U . . .
C69 C 0.9027(5) 0.3679(6) 0.33280(17) 0.0262(18) Uani 1 1 d . U . . .
H69A H 0.916604 0.308611 0.323335 0.031 Uiso 1 1 calc R U . . .
H69B H 0.911890 0.419528 0.319634 0.031 Uiso 1 1 calc R U . . .
C70 C 0.9773(6) 0.3798(8) 0.35839(18) 0.038(2) Uani 1 1 d . U . . .
H70A H 0.962008 0.437091 0.368616 0.045 Uiso 1 1 calc R U . . .
H70B H 0.972281 0.325818 0.371018 0.045 Uiso 1 1 calc R U . . .
C71 C 1.0762(6) 0.3861(7) 0.35034(16) 0.031(2) Uani 1 1 d . U . . .
C72 C 1.1061(7) 0.4685(8) 0.33799(19) 0.042(2) Uani 1 1 d . U . . .
H72 H 1.061478 0.518100 0.334586 0.050 Uiso 1 1 calc R U . . .
C73 C 1.2013(8) 0.4798(10) 0.3304(2) 0.059(3) Uani 1 1 d . U . . .
H73 H 1.221970 0.536195 0.322390 0.071 Uiso 1 1 calc R U . . .
C74 C 1.2641(9) 0.4027(11) 0.3355(3) 0.067(3) Uani 1 1 d . U . . .
H74 H 1.327423 0.406406 0.329810 0.080 Uiso 1 1 calc R U . . .
C75 C 1.2363(8) 0.3241(10) 0.3481(2) 0.061(3) Uani 1 1 d . U . . .
H75 H 1.280610 0.274682 0.352311 0.073 Uiso 1 1 calc R U . . .
C76 C 1.1424(7) 0.3166(8) 0.3550(2) 0.048(3) Uani 1 1 d . U . . .
H76 H 1.122995 0.260195 0.363269 0.057 Uiso 1 1 calc R U . . .
C77 C 0.8197(6) 0.6847(6) 0.29482(17) 0.0273(18) Uani 1 1 d . U . . .
H77A H 0.794501 0.675500 0.275296 0.033 Uiso 1 1 calc R U . . .
H77B H 0.775795 0.727580 0.303692 0.033 Uiso 1 1 calc R U . . .
C78 C 0.9158(8) 0.7266(8) 0.2956(2) 0.051(3) Uani 1 1 d . U . . .
H78A H 0.962710 0.676476 0.292733 0.061 Uiso 1 1 calc R U . . .
H78B H 0.931770 0.752711 0.314411 0.061 Uiso 1 1 calc R U . . .
C79 C 0.9279(6) 0.8041(7) 0.2743(2) 0.037(2) Uani 1 1 d . U . . .
C80 C 0.9444(7) 0.8944(8) 0.2839(2) 0.048(3) Uani 1 1 d . U . . .
H80 H 0.945958 0.908166 0.303144 0.058 Uiso 1 1 calc R U . . .
C81 C 0.9586(8) 0.9652(9) 0.2646(3) 0.056(3) Uani 1 1 d . U . . .
H81 H 0.974541 1.026706 0.270784 0.067 Uiso 1 1 calc R U . . .
C82 C 0.9496(8) 0.9460(9) 0.2371(2) 0.055(3) Uani 1 1 d . U . . .
H82 H 0.956014 0.994741 0.224052 0.066 Uiso 1 1 calc R U . . .
C83 C 0.9317(8) 0.8586(10) 0.2282(2) 0.058(3) Uani 1 1 d . U . . .
H83 H 0.926873 0.845467 0.208935 0.070 Uiso 1 1 calc R U . . .
C84 C 0.9205(7) 0.7885(8) 0.2466(2) 0.052(3) Uani 1 1 d . U . . .
H84 H 0.907023 0.727086 0.239857 0.062 Uiso 1 1 calc R U . . .
C85 C 0.8002(7) 0.8549(7) 0.39067(19) 0.037(2) Uani 1 1 d . U . . .
H85A H 0.792581 0.913851 0.400981 0.045 Uiso 1 1 calc R U . . .
H85B H 0.860849 0.825364 0.398196 0.045 Uiso 1 1 calc R U . . .
C86 C 0.8085(8) 0.8783(8) 0.36048(19) 0.044(2) Uani 1 1 d . U . . .
H86A H 0.821224 0.819918 0.350371 0.053 Uiso 1 1 calc R U . . .
H86B H 0.746422 0.903600 0.352530 0.053 Uiso 1 1 calc R U . . .
C87 C 0.8847(8) 0.9465(7) 0.35588(19) 0.043(2) Uani 1 1 d . U . . .
C88 C 0.8624(12) 1.0339(10) 0.3434(3) 0.079(4) Uani 1 1 d . U . . .
H88 H 0.798003 1.051926 0.338336 0.094 Uiso 1 1 calc R U . . .
C89 C 0.9409(14) 1.0938(12) 0.3388(3) 0.094(5) Uani 1 1 d . U . . .
H89 H 0.928111 1.153675 0.330774 0.113 Uiso 1 1 calc R U . . .
C90 C 1.0304(12) 1.0692(12) 0.3452(3) 0.085(4) Uani 1 1 d . U . . .
H90 H 1.080874 1.109434 0.340729 0.102 Uiso 1 1 calc R U . . .
C91 C 1.0504(12) 0.9905(12) 0.3576(3) 0.084(4) Uani 1 1 d . U . . .
H91 H 1.115325 0.978009 0.363737 0.101 Uiso 1 1 calc R U . . .
C92 C 0.9829(9) 0.9244(10) 0.3623(2) 0.065(3) Uani 1 1 d . U . . .
H92 H 1.001399 0.864869 0.369629 0.078 Uiso 1 1 calc R U . . .
C93 C 0.5518(7) 0.3176(6) 0.35650(18) 0.033(2) Uani 1 1 d . U . . .
H93A H 0.613230 0.309402 0.367915 0.040 Uiso 1 1 calc R U . . .
H93B H 0.499189 0.308439 0.368723 0.040 Uiso 1 1 calc R U . . .
C94 C 0.5443(8) 0.2441(7) 0.3342(2) 0.044(2) Uani 1 1 d . U . . .
H94A H 0.487518 0.257455 0.321250 0.053 Uiso 1 1 calc R U . . .
H94B H 0.601766 0.247611 0.323578 0.053 Uiso 1 1 calc R U . . .
C95 C 0.5360(8) 0.1469(7) 0.3453(2) 0.044(2) Uani 1 1 d . U . . .
C96 C 0.6071(9) 0.1094(9) 0.3648(3) 0.062(3) Uani 1 1 d . U . . .
H96 H 0.662027 0.145445 0.370750 0.074 Uiso 1 1 calc R U . . .
C97 C 0.5964(11) 0.0221(11) 0.3748(3) 0.079(4) Uani 1 1 d . U . . .
H97 H 0.644900 -0.002219 0.387761 0.095 Uiso 1 1 calc R U . . .
C98 C 0.5206(11) -0.0311(10) 0.3673(3) 0.076(4) Uani 1 1 d . U . . .
H98 H 0.515911 -0.092403 0.374684 0.091 Uiso 1 1 calc R U . . .
C99 C 0.4528(12) 0.0013(12) 0.3497(4) 0.092(5) Uani 1 1 d . U . . .
H99 H 0.398807 -0.036598 0.344223 0.111 Uiso 1 1 calc R U . . .
C100 C 0.4597(10) 0.0933(9) 0.3388(3) 0.068(3) Uani 1 1 d . U . . .
H100 H 0.408688 0.116905 0.326653 0.081 Uiso 1 1 calc R U . . .
P1 P 0.77393(16) 0.68369(16) 0.46440(4) 0.0270(5) Uani 1 1 d . . . . .
P2 P 0.64401(14) 0.44402(15) 0.27753(4) 0.0225(4) Uani 1 1 d . . . . .
Ru1 Ru 0.67876(4) 0.49360(5) 0.32031(2) 0.02011(14) Uani 1 1 d . . . . .
Ru2 Ru 0.74076(5) 0.63662(5) 0.42132(2) 0.02391(15) Uani 1 1 d . . . . .
S1 S 0.89746(15) 0.64849(16) 0.40535(4) 0.0273(4) Uani 1 1 d . . . . .
S2 S 0.70099(16) 0.77705(16) 0.39709(4) 0.0297(5) Uani 1 1 d . . . . .
S3 S 0.57522(15) 0.60475(16) 0.42436(4) 0.0281(5) Uani 1 1 d . . . . .
S4 S 0.77166(15) 0.47491(16) 0.43032(4) 0.0268(4) Uani 1 1 d . . . . .
S5 S 0.82399(14) 0.57177(15) 0.31296(4) 0.0236(4) Uani 1 1 d . . . . .
S6 S 0.77595(14) 0.36679(15) 0.34064(4) 0.0253(4) Uani 1 1 d . . . . .
S7 S 0.54581(14) 0.43657(15) 0.34293(4) 0.0258(4) Uani 1 1 d . . . . .
S8 S 0.59933(14) 0.63910(15) 0.31380(4) 0.0242(4) Uani 1 1 d . . . . .

loop_
_atom_site_aniso_label
_atom_site_aniso_U_11
_atom_site_aniso_U_22
_atom_site_aniso_U_33
_atom_site_aniso_U_23
_atom_site_aniso_U_13
_atom_site_aniso_U_12
Au1 0.02256(16) 0.02698(18) 0.02333(16) 0.00299(13) 0.00215(12) -0.00038(13)
Au2 0.02317(16) 0.02717(18) 0.02420(16) 0.00255(13) 0.00350(12) 0.00004(13)
Au3 0.02328(16) 0.03244(19) 0.02557(16) 0.00217(14) 0.00338(12) -0.00095(13)
Au4 0.02434(16) 0.02614(18) 0.02529(16) 0.00010(13) 0.00081(12) 0.00108(13)
C1 0.027(4) 0.032(4) 0.033(4) -0.001(4) 0.004(3) -0.002(3)
C2 0.024(4) 0.032(4) 0.041(4) 0.001(4) -0.001(3) 0.002(3)
C3 0.031(4) 0.033(5) 0.052(5) -0.008(4) -0.010(4) 0.001(4)
C4 0.040(5) 0.043(5) 0.035(4) -0.014(4) -0.006(4) 0.003(4)
C5 0.031(4) 0.035(4) 0.040(4) -0.008(4) 0.005(4) 0.005(4)
C6 0.022(4) 0.027(4) 0.032(4) -0.001(3) -0.007(3) -0.002(3)
C7 0.032(4) 0.034(4) 0.031(4) -0.002(4) 0.001(3) -0.001(4)
C8 0.043(5) 0.033(5) 0.039(4) -0.005(4) 0.005(4) -0.002(4)
C9 0.049(5) 0.033(5) 0.049(5) 0.001(4) -0.001(4) 0.005(4)
C10 0.032(4) 0.037(5) 0.039(4) -0.008(4) -0.006(4) 0.009(4)
C11 0.030(4) 0.033(4) 0.030(4) -0.002(3) -0.003(3) -0.002(3)
C12 0.027(4) 0.025(4) 0.020(3) -0.001(3) 0.002(3) 0.002(3)
C13 0.047(5) 0.046(5) 0.038(4) 0.010(4) 0.007(4) 0.006(4)
C14 0.046(5) 0.063(6) 0.048(5) 0.013(5) 0.008(4) -0.002(5)
C15 0.054(5) 0.061(6) 0.034(4) 0.014(4) 0.005(4) -0.013(5)
C16 0.064(5) 0.039(5) 0.038(5) 0.008(4) -0.010(4) -0.006(4)
C17 0.051(5) 0.032(5) 0.033(4) 0.000(4) -0.002(4) -0.005(4)
C18 0.026(4) 0.029(4) 0.028(4) -0.002(3) -0.003(3) -0.010(3)
C19 0.046(5) 0.064(6) 0.047(5) 0.008(5) 0.001(4) 0.003(5)
C20 0.049(5) 0.086(7) 0.057(6) 0.000(5) -0.003(5) 0.007(5)
C21 0.049(5) 0.084(7) 0.061(6) -0.002(5) 0.016(5) 0.011(5)
C22 0.068(6) 0.082(7) 0.056(6) -0.008(5) 0.015(5) 0.004(5)
C23 0.058(5) 0.069(6) 0.044(5) -0.011(5) -0.007(4) 0.012(5)
C24 0.031(4) 0.031(4) 0.040(4) 0.003(4) -0.002(3) 0.003(4)
C25 0.041(5) 0.033(5) 0.050(5) -0.007(4) 0.000(4) 0.003(4)
C26 0.024(4) 0.029(4) 0.033(4) 0.002(3) 0.000(3) 0.005(3)
C27 0.067(6) 0.066(6) 0.088(7) 0.005(6) -0.006(5) -0.003(5)
C28 0.093(7) 0.069(7) 0.102(7) -0.003(6) -0.005(6) 0.009(6)
C29 0.071(6) 0.076(7) 0.074(6) -0.016(6) -0.002(5) 0.018(6)
C30 0.059(6) 0.076(7) 0.061(6) -0.007(5) 0.004(5) 0.004(5)
C31 0.072(6) 0.058(6) 0.059(6) 0.001(5) 0.015(5) 0.003(5)
C32 0.051(5) 0.046(5) 0.039(5) -0.006(4) 0.011(4) 0.009(4)
C33 0.054(5) 0.047(5) 0.045(5) -0.001(4) 0.004(4) 0.010(4)
C34 0.037(4) 0.057(5) 0.032(4) 0.007(4) 0.006(4) 0.003(4)
C35 0.074(6) 0.056(6) 0.064(6) 0.011(5) 0.001(5) -0.009(5)
C36 0.083(7) 0.066(7) 0.092(7) 0.006(6) -0.013(6) -0.011(6)
C37 0.056(6) 0.065(6) 0.097(7) 0.000(6) 0.017(6) -0.004(5)
C38 0.085(6) 0.052(6) 0.057(6) 0.003(5) 0.036(5) 0.008(5)
C39 0.075(6) 0.046(5) 0.058(6) 0.009(5) 0.003(5) -0.006(5)
C40 0.040(5) 0.036(5) 0.046(5) 0.013(4) 0.003(4) 0.000(4)
C41 0.047(5) 0.047(5) 0.077(6) 0.025(5) 0.012(5) -0.001(4)
C42 0.028(4) 0.035(4) 0.036(4) 0.001(4) 0.010(3) 0.000(3)
C43 0.033(4) 0.050(5) 0.031(4) 0.005(4) 0.007(3) -0.002(4)
C44 0.044(5) 0.059(6) 0.044(5) 0.002(4) 0.013(4) -0.007(4)
C45 0.062(6) 0.057(6) 0.049(5) -0.001(5) 0.014(5) -0.013(5)
C46 0.071(6) 0.044(5) 0.045(5) 0.003(4) 0.003(5) -0.003(5)
C47 0.063(5) 0.043(5) 0.035(4) 0.004(4) 0.007(4) -0.002(4)
C48 0.039(4) 0.032(4) 0.030(4) 0.003(4) 0.000(3) -0.001(4)
C49 0.046(5) 0.043(5) 0.033(4) -0.001(4) 0.009(4) 0.005(4)
C50 0.063(6) 0.047(5) 0.044(5) 0.002(4) 0.007(4) 0.014(5)
C51 0.065(6) 0.052(6) 0.064(6) -0.010(5) 0.011(5) 0.000(5)
C52 0.069(6) 0.058(6) 0.060(6) -0.019(5) -0.002(5) -0.004(5)
C53 0.056(5) 0.053(6) 0.049(5) -0.014(5) -0.001(4) 0.001(5)
C54 0.036(4) 0.030(4) 0.030(4) -0.001(3) 0.007(3) -0.001(4)
C55 0.045(5) 0.081(6) 0.051(5) -0.007(5) -0.005(4) -0.021(5)
C56 0.077(7) 0.117(8) 0.085(7) -0.001(6) 0.013(6) -0.024(6)
C57 0.078(7) 0.124(8) 0.093(7) -0.004(7) -0.014(6) -0.006(7)
C58 0.068(6) 0.098(7) 0.069(6) -0.001(6) -0.009(5) 0.010(6)
C59 0.047(5) 0.065(6) 0.041(5) -0.003(4) -0.004(4) 0.015(5)
C60 0.038(4) 0.056(5) 0.032(4) -0.011(4) 0.000(4) 0.001(4)
C61 0.030(4) 0.037(4) 0.024(4) 0.005(3) 0.005(3) -0.003(3)
C62 0.030(4) 0.043(5) 0.033(4) -0.001(4) 0.006(3) -0.001(4)
C63 0.030(4) 0.046(5) 0.030(4) -0.008(4) -0.001(3) 0.008(4)
C64 0.043(5) 0.055(5) 0.043(5) -0.009(4) 0.001(4) 0.001(4)
C65 0.047(5) 0.073(6) 0.061(6) -0.010(5) 0.007(5) 0.009(5)
C66 0.062(6) 0.061(6) 0.048(5) -0.006(5) -0.008(5) 0.017(5)
C67 0.070(6) 0.068(6) 0.056(6) 0.004(5) -0.001(5) 0.011(5)
C68 0.053(5) 0.055(6) 0.042(5) 0.006(4) 0.007(4) 0.011(5)
C69 0.021(4) 0.028(4) 0.031(4) -0.005(3) 0.010(3) 0.005(3)
C70 0.032(4) 0.052(5) 0.030(4) 0.001(4) 0.000(3) 0.007(4)
C71 0.030(4) 0.046(5) 0.017(3) -0.008(3) 0.000(3) 0.002(4)
C72 0.039(5) 0.055(5) 0.031(4) -0.005(4) 0.008(4) -0.009(4)
C73 0.055(5) 0.070(6) 0.052(5) -0.007(5) 0.008(5) -0.010(5)
C74 0.054(6) 0.095(7) 0.053(6) -0.009(5) 0.011(5) -0.003(5)
C75 0.050(5) 0.074(6) 0.057(5) -0.018(5) -0.004(5) 0.014(5)
C76 0.047(5) 0.055(5) 0.041(5) -0.017(4) -0.002(4) 0.000(4)
C77 0.028(4) 0.029(4) 0.025(4) 0.004(3) 0.000(3) 0.001(3)
C78 0.046(5) 0.051(5) 0.053(5) 0.014(5) -0.001(4) -0.001(4)
C79 0.021(4) 0.044(5) 0.046(5) 0.015(4) 0.005(3) 0.003(4)
C80 0.043(5) 0.057(6) 0.044(5) -0.002(4) -0.002(4) 0.002(4)
C81 0.049(5) 0.048(5) 0.070(6) -0.001(5) -0.005(5) -0.001(5)
C82 0.053(5) 0.056(6) 0.054(5) 0.026(5) 0.001(4) -0.006(5)
C83 0.057(5) 0.078(6) 0.040(5) 0.003(5) 0.009(4) -0.006(5)
C84 0.040(5) 0.050(5) 0.065(6) -0.005(5) -0.002(4) -0.002(4)
C85 0.046(5) 0.030(4) 0.035(4) 0.001(4) 0.000(4) -0.006(4)
C86 0.061(5) 0.044(5) 0.027(4) -0.001(4) 0.004(4) -0.009(4)
C87 0.061(5) 0.037(5) 0.032(4) -0.005(4) 0.007(4) -0.009(4)
C88 0.100(7) 0.060(6) 0.077(7) 0.005(5) 0.019(6) -0.003(6)
C89 0.125(8) 0.076(7) 0.086(7) 0.011(6) 0.035(6) -0.007(6)
C90 0.094(7) 0.081(7) 0.083(7) -0.009(6) 0.020(6) -0.034(6)
C91 0.080(7) 0.100(8) 0.072(7) 0.000(6) 0.012(6) -0.020(6)
C92 0.070(6) 0.071(6) 0.054(6) 0.008(5) 0.006(5) -0.009(5)
C93 0.035(4) 0.034(4) 0.031(4) 0.001(4) 0.005(3) -0.004(4)
C94 0.057(5) 0.040(5) 0.036(4) 0.003(4) 0.003(4) -0.014(4)
C95 0.050(5) 0.038(5) 0.045(5) -0.001(4) 0.005(4) -0.004(4)
C96 0.055(6) 0.059(6) 0.070(6) 0.004(5) -0.005(5) 0.001(5)
C97 0.086(7) 0.069(7) 0.080(7) 0.012(6) -0.003(6) 0.019(6)
C98 0.092(7) 0.059(6) 0.077(6) 0.012(5) 0.008(6) 0.001(6)
C99 0.097(8) 0.072(7) 0.106(8) 0.001(6) -0.003(6) -0.017(6)
C100 0.072(6) 0.054(6) 0.074(6) 0.012(5) -0.019(5) -0.017(5)
P1 0.0285(11) 0.0317(13) 0.0209(10) -0.0015(9) 0.0021(8) 0.0008(9)
P2 0.0212(10) 0.0226(11) 0.0235(10) -0.0014(9) 0.0003(8) 0.0008(8)
Ru1 0.0189(3) 0.0210(3) 0.0204(3) 0.0001(3) 0.0017(2) 0.0000(2)
Ru2 0.0255(3) 0.0270(4) 0.0193(3) 0.0002(3) 0.0022(3) 0.0007(3)
S1 0.0270(10) 0.0312(12) 0.0239(10) 0.0001(9) 0.0027(8) -0.0009(9)
S2 0.0355(12) 0.0310(12) 0.0220(10) -0.0004(9) -0.0012(8) 0.0018(9)
S3 0.0262(10) 0.0373(13) 0.0213(10) 0.0024(9) 0.0049(8) 0.0024(9)
S4 0.0271(10) 0.0307(12) 0.0231(10) 0.0041(9) 0.0046(8) 0.0018(9)
S5 0.0207(9) 0.0266(11) 0.0239(10) 0.0030(8) 0.0037(8) -0.0019(8)
S6 0.0242(10) 0.0270(11) 0.0246(10) 0.0026(8) 0.0012(8) -0.0003(8)
S7 0.0221(10) 0.0300(11) 0.0254(10) 0.0022(9) 0.0033(8) -0.0044(8)
S8 0.0216(10) 0.0262(11) 0.0249(10) 0.0003(8) 0.0021(8) 0.0012(8)

_geom_special_details            
;
 All esds (except the esd in the dihedral angle between two l.s. planes)
 are estimated using the full covariance matrix.  The cell esds are taken
 into account individually in the estimation of esds in distances, angles
 and torsion angles; correlations between esds in cell parameters are only
 used when they are defined by crystal symmetry.  An approximate (isotropic)
 treatment of cell esds is used for estimating esds involving l.s. planes.
;

loop_
_geom_bond_atom_site_label_1
_geom_bond_atom_site_label_2
_geom_bond_distance
_geom_bond_site_symmetry_2
_geom_bond_publ_flag
Au1 S1 2.318(2) . ?
Au1 S5 2.321(2) . ?
Au1 Au4 3.0454(5) . ?
Au1 Au2 3.0781(5) . ?
Au2 S4 2.309(2) . ?
Au2 S6 2.312(2) . ?
Au2 Au3 3.1444(5) . ?
Au3 S7 2.306(2) . ?
Au3 S3 2.311(2) . ?
Au3 Au4 3.0822(5) . ?
Au4 S2 2.306(2) . ?
Au4 S8 2.313(2) . ?
C1 C6 1.392(12) . ?
C1 C2 1.407(12) . ?
C1 H1 0.9500 . ?
C2 C3 1.378(13) . ?
C2 H2 0.9500 . ?
C3 C4 1.396(14) . ?
C3 H3 0.9500 . ?
C4 C5 1.369(13) . ?
C4 H4 0.9500 . ?
C5 C6 1.398(12) . ?
C5 H5 0.9500 . ?
C6 P2 1.850(8) . ?
C7 C8 1.380(13) . ?
C7 C12 1.387(12) . ?
C7 H7 0.9500 . ?
C8 C9 1.382(14) . ?
C8 H8 0.9500 . ?
C9 C10 1.390(14) . ?
C9 H9 0.9500 . ?
C10 C11 1.379(13) . ?
C10 H10 0.9500 . ?
C11 C12 1.407(12) . ?
C11 H11 0.9500 . ?
C12 P2 1.832(8) . ?
C13 C14 1.388(14) . ?
C13 C18 1.394(13) . ?
C13 H13 0.9500 . ?
C14 C15 1.374(16) . ?
C14 H14 0.9500 . ?
C15 C16 1.387(15) . ?
C15 H15 0.9500 . ?
C16 C17 1.374(14) . ?
C16 H16 0.9500 . ?
C17 C18 1.400(13) . ?
C17 H17 0.9500 . ?
C18 P2 1.854(9) . ?
C19 C20 1.369(15) . ?
C19 C24 1.378(13) . ?
C19 H19 0.9500 . ?
C20 C21 1.373(16) . ?
C20 H20 0.9500 . ?
C21 C22 1.352(17) . ?
C21 H21 0.9500 . ?
C22 C23 1.344(16) . ?
C22 H22 0.9500 . ?
C23 C24 1.389(14) . ?
C23 H23 0.9500 . ?
C24 C25 1.493(13) . ?
C25 C26 1.511(12) . ?
C25 H25A 0.9900 . ?
C25 H25B 0.9900 . ?
C26 S8 1.835(8) . ?
C26 H26A 0.9900 . ?
C26 H26B 0.9900 . ?
C27 C32 1.369(17) . ?
C27 C28 1.434(19) . ?
C27 H27 0.9500 . ?
C28 C29 1.35(2) . ?
C28 H28 0.9500 . ?
C29 C30 1.331(19) . ?
C29 H29 0.9500 . ?
C30 C31 1.399(17) . ?
C30 H30 0.9500 . ?
C31 C32 1.378(16) . ?
C31 H31 0.9500 . ?
C32 C33 1.498(14) . ?
C33 C34 1.494(13) . ?
C33 H33A 0.9900 . ?
C33 H33B 0.9900 . ?
C34 S3 1.835(10) . ?
C34 H34A 0.9900 . ?
C34 H34B 0.9900 . ?
C35 C40 1.366(16) . ?
C35 C36 1.400(18) . ?
C35 H35 0.9500 . ?
C36 C37 1.316(19) . ?
C36 H36 0.9500 . ?
C37 C38 1.345(18) . ?
C37 H37 0.9500 . ?
C38 C39 1.399(17) . ?
C38 H38 0.9500 . ?
C39 C40 1.375(15) . ?
C39 H39 0.9500 . ?
C40 C41 1.527(14) . ?
C41 C42 1.522(14) . ?
C41 H41A 0.9900 . ?
C41 H41B 0.9900 . ?
C42 S4 1.828(9) . ?
C42 H42A 0.9900 . ?
C42 H42B 0.9900 . ?
C43 C44 1.377(13) . ?
C43 C48 1.389(13) . ?
C43 H43 0.9500 . ?
C44 C45 1.369(16) . ?
C44 H44 0.9500 . ?
C45 C46 1.349(16) . ?
C45 H45 0.9500 . ?
C46 C47 1.388(15) . ?
C46 H46 0.9500 . ?
C47 C48 1.395(14) . ?
C47 H47 0.9500 . ?
C48 P1 1.824(9) . ?
C49 C54 1.361(13) . ?
C49 C50 1.419(15) . ?
C49 H49 0.9500 . ?
C50 C51 1.365(16) . ?
C50 H50 0.9500 . ?
C51 C52 1.354(17) . ?
C51 H51 0.9500 . ?
C52 C53 1.366(16) . ?
C52 H52 0.9500 . ?
C53 C54 1.410(13) . ?
C53 H53 0.9500 . ?
C54 P1 1.856(9) . ?
C55 C60 1.359(16) . ?
C55 C56 1.384(18) . ?
C55 H55 0.9500 . ?
C56 C57 1.42(2) . ?
C56 H56 0.9500 . ?
C57 C58 1.35(2) . ?
C57 H57 0.9500 . ?
C58 C59 1.344(17) . ?
C58 H58 0.9500 . ?
C59 C60 1.423(15) . ?
C59 H59 0.9500 . ?
C60 P1 1.843(10) . ?
C61 C62 1.512(12) . ?
C61 S1 1.819(9) . ?
C61 H61A 0.9900 . ?
C61 H61B 0.9900 . ?
C62 C63 1.540(13) . ?
C62 H62A 0.9900 . ?
C62 H62B 0.9900 . ?
C63 C68 1.361(15) . ?
C63 C64 1.387(14) . ?
C64 C65 1.388(16) . ?
C64 H64 0.9500 . ?
C65 C66 1.346(18) . ?
C65 H65 0.9500 . ?
C66 C67 1.362(17) . ?
C66 H66 0.9500 . ?
C67 C68 1.396(16) . ?
C67 H67 0.9500 . ?
C68 H68 0.9500 . ?
C69 C70 1.562(12) . ?
C69 S6 1.844(8) . ?
C69 H69A 0.9900 . ?
C69 H69B 0.9900 . ?
C70 C71 1.470(12) . ?
C70 H70A 0.9900 . ?
C70 H70B 0.9900 . ?
C71 C76 1.364(14) . ?
C71 C72 1.399(14) . ?
C72 C73 1.419(14) . ?
C72 H72 0.9500 . ?
C73 C74 1.418(18) . ?
C73 H73 0.9500 . ?
C74 C75 1.352(18) . ?
C74 H74 0.9500 . ?
C75 C76 1.385(15) . ?
C75 H75 0.9500 . ?
C76 H76 0.9500 . ?
C77 C78 1.469(13) . ?
C77 S5 1.836(8) . ?
C77 H77A 0.9900 . ?
C77 H77B 0.9900 . ?
C78 C79 1.532(13) . ?
C78 H78A 0.9900 . ?
C78 H78B 0.9900 . ?
C79 C84 1.356(14) . ?
C79 C80 1.385(15) . ?
C80 C81 1.403(16) . ?
C80 H80 0.9500 . ?
C81 C82 1.353(16) . ?
C81 H81 0.9500 . ?
C82 C83 1.338(17) . ?
C82 H82 0.9500 . ?
C83 C84 1.356(16) . ?
C83 H83 0.9500 . ?
C84 H84 0.9500 . ?
C85 C86 1.512(12) . ?
C85 S2 1.825(9) . ?
C85 H85A 0.9900 . ?
C85 H85B 0.9900 . ?
C86 C87 1.475(14) . ?
C86 H86A 0.9900 . ?
C86 H86B 0.9900 . ?
C87 C88 1.411(17) . ?
C87 C92 1.419(17) . ?
C88 C89 1.43(2) . ?
C88 H88 0.9500 . ?
C89 C90 1.31(2) . ?
C89 H89 0.9500 . ?
C90 C91 1.29(2) . ?
C90 H90 0.9500 . ?
C91 C92 1.368(19) . ?
C91 H91 0.9500 . ?
C92 H92 0.9500 . ?
C93 C94 1.504(13) . ?
C93 S7 1.822(9) . ?
C93 H93A 0.9900 . ?
C93 H93B 0.9900 . ?
C94 C95 1.498(14) . ?
C94 H94A 0.9900 . ?
C94 H94B 0.9900 . ?
C95 C100 1.331(15) . ?
C95 C96 1.419(15) . ?
C96 C97 1.352(18) . ?
C96 H96 0.9500 . ?
C97 C98 1.33(2) . ?
C97 H97 0.9500 . ?
C98 C99 1.31(2) . ?
C98 H98 0.9500 . ?
C99 C100 1.422(19) . ?
C99 H99 0.9500 . ?
C100 H100 0.9500 . ?
P1 Ru2 2.203(2) . ?
P2 Ru1 2.204(2) . ?
Ru1 S8 2.367(2) . ?
Ru1 S5 2.371(2) . ?
Ru1 S7 2.378(2) . ?
Ru1 S6 2.426(2) . ?
Ru2 S2 2.368(2) . ?
Ru2 S3 2.377(2) . ?
Ru2 S4 2.385(2) . ?
Ru2 S1 2.389(2) . ?

loop_
_geom_angle_atom_site_label_1
_geom_angle_atom_site_label_2
_geom_angle_atom_site_label_3
_geom_angle
_geom_angle_site_symmetry_1
_geom_angle_site_symmetry_3
_geom_angle_publ_flag
S1 Au1 S5 176.09(7) . . ?
S1 Au1 Au4 95.96(5) . . ?
S5 Au1 Au4 86.92(5) . . ?
S1 Au1 Au2 84.35(5) . . ?
S5 Au1 Au2 98.31(5) . . ?
Au4 Au1 Au2 90.187(12) . . ?
S4 Au2 S6 172.49(8) . . ?
S4 Au2 Au1 100.61(6) . . ?
S6 Au2 Au1 86.17(5) . . ?
S4 Au2 Au3 80.29(5) . . ?
S6 Au2 Au3 103.15(5) . . ?
Au1 Au2 Au3 89.849(12) . . ?
S7 Au3 S3 171.74(7) . . ?
S7 Au3 Au4 97.96(5) . . ?
S3 Au3 Au4 89.15(6) . . ?
S7 Au3 Au2 81.71(5) . . ?
S3 Au3 Au2 102.79(5) . . ?
Au4 Au3 Au2 88.293(12) . . ?
S2 Au4 S8 171.58(8) . . ?
S2 Au4 Au1 89.25(6) . . ?
S8 Au4 Au1 98.21(5) . . ?
S2 Au4 Au3 96.88(6) . . ?
S8 Au4 Au3 86.85(5) . . ?
Au1 Au4 Au3 91.637(12) . . ?
C6 C1 C2 120.4(8) . . ?
C6 C1 H1 119.8 . . ?
C2 C1 H1 119.8 . . ?
C3 C2 C1 120.4(8) . . ?
C3 C2 H2 119.8 . . ?
C1 C2 H2 119.8 . . ?
C2 C3 C4 118.9(8) . . ?
C2 C3 H3 120.6 . . ?
C4 C3 H3 120.6 . . ?
C5 C4 C3 121.0(9) . . ?
C5 C4 H4 119.5 . . ?
C3 C4 H4 119.5 . . ?
C4 C5 C6 121.0(9) . . ?
C4 C5 H5 119.5 . . ?
C6 C5 H5 119.5 . . ?
C1 C6 C5 118.3(8) . . ?
C1 C6 P2 122.4(6) . . ?
C5 C6 P2 118.9(7) . . ?
C8 C7 C12 121.7(9) . . ?
C8 C7 H7 119.2 . . ?
C12 C7 H7 119.2 . . ?
C7 C8 C9 120.4(9) . . ?
C7 C8 H8 119.8 . . ?
C9 C8 H8 119.8 . . ?
C8 C9 C10 119.0(9) . . ?
C8 C9 H9 120.5 . . ?
C10 C9 H9 120.5 . . ?
C11 C10 C9 120.5(9) . . ?
C11 C10 H10 119.7 . . ?
C9 C10 H10 119.7 . . ?
C10 C11 C12 120.8(8) . . ?
C10 C11 H11 119.6 . . ?
C12 C11 H11 119.6 . . ?
C7 C12 C11 117.5(8) . . ?
C7 C12 P2 123.1(6) . . ?
C11 C12 P2 119.3(6) . . ?
C14 C13 C18 119.2(10) . . ?
C14 C13 H13 120.4 . . ?
C18 C13 H13 120.4 . . ?
C15 C14 C13 121.7(11) . . ?
C15 C14 H14 119.2 . . ?
C13 C14 H14 119.2 . . ?
C14 C15 C16 119.6(10) . . ?
C14 C15 H15 120.2 . . ?
C16 C15 H15 120.2 . . ?
C17 C16 C15 119.3(10) . . ?
C17 C16 H16 120.3 . . ?
C15 C16 H16 120.3 . . ?
C16 C17 C18 121.7(10) . . ?
C16 C17 H17 119.1 . . ?
C18 C17 H17 119.1 . . ?
C13 C18 C17 118.5(9) . . ?
C13 C18 P2 124.7(7) . . ?
C17 C18 P2 116.7(7) . . ?
C20 C19 C24 121.2(11) . . ?
C20 C19 H19 119.4 . . ?
C24 C19 H19 119.4 . . ?
C19 C20 C21 119.9(11) . . ?
C19 C20 H20 120.0 . . ?
C21 C20 H20 120.0 . . ?
C22 C21 C20 119.4(12) . . ?
C22 C21 H21 120.3 . . ?
C20 C21 H21 120.3 . . ?
C23 C22 C21 120.8(12) . . ?
C23 C22 H22 119.6 . . ?
C21 C22 H22 119.6 . . ?
C22 C23 C24 121.8(11) . . ?
C22 C23 H23 119.1 . . ?
C24 C23 H23 119.1 . . ?
C19 C24 C23 116.8(9) . . ?
C19 C24 C25 121.2(9) . . ?
C23 C24 C25 121.7(9) . . ?
C24 C25 C26 113.0(8) . . ?
C24 C25 H25A 109.0 . . ?
C26 C25 H25A 109.0 . . ?
C24 C25 H25B 109.0 . . ?
C26 C25 H25B 109.0 . . ?
H25A C25 H25B 107.8 . . ?
C25 C26 S8 110.0(6) . . ?
C25 C26 H26A 109.7 . . ?
S8 C26 H26A 109.7 . . ?
C25 C26 H26B 109.7 . . ?
S8 C26 H26B 109.7 . . ?
H26A C26 H26B 108.2 . . ?
C32 C27 C28 120.8(14) . . ?
C32 C27 H27 119.6 . . ?
C28 C27 H27 119.6 . . ?
C29 C28 C27 119.2(15) . . ?
C29 C28 H28 120.4 . . ?
C27 C28 H28 120.4 . . ?
C30 C29 C28 120.7(14) . . ?
C30 C29 H29 119.7 . . ?
C28 C29 H29 119.7 . . ?
C29 C30 C31 120.7(13) . . ?
C29 C30 H30 119.7 . . ?
C31 C30 H30 119.7 . . ?
C32 C31 C30 121.3(13) . . ?
C32 C31 H31 119.4 . . ?
C30 C31 H31 119.4 . . ?
C27 C32 C31 117.2(11) . . ?
C27 C32 C33 121.3(11) . . ?
C31 C32 C33 121.5(11) . . ?
C34 C33 C32 110.6(8) . . ?
C34 C33 H33A 109.5 . . ?
C32 C33 H33A 109.5 . . ?
C34 C33 H33B 109.5 . . ?
C32 C33 H33B 109.5 . . ?
H33A C33 H33B 108.1 . . ?
C33 C34 S3 112.8(7) . . ?
C33 C34 H34A 109.0 . . ?
S3 C34 H34A 109.0 . . ?
C33 C34 H34B 109.0 . . ?
S3 C34 H34B 109.0 . . ?
H34A C34 H34B 107.8 . . ?
C40 C35 C36 121.2(12) . . ?
C40 C35 H35 119.4 . . ?
C36 C35 H35 119.4 . . ?
C37 C36 C35 118.6(14) . . ?
C37 C36 H36 120.7 . . ?
C35 C36 H36 120.7 . . ?
C36 C37 C38 122.5(14) . . ?
C36 C37 H37 118.8 . . ?
C38 C37 H37 118.8 . . ?
C37 C38 C39 120.1(12) . . ?
C37 C38 H38 120.0 . . ?
C39 C38 H38 120.0 . . ?
C40 C39 C38 118.8(12) . . ?
C40 C39 H39 120.6 . . ?
C38 C39 H39 120.6 . . ?
C35 C40 C39 118.9(11) . . ?
C35 C40 C41 119.9(10) . . ?
C39 C40 C41 121.3(10) . . ?
C42 C41 C40 111.3(9) . . ?
C42 C41 H41A 109.4 . . ?
C40 C41 H41A 109.4 . . ?
C42 C41 H41B 109.4 . . ?
C40 C41 H41B 109.4 . . ?
H41A C41 H41B 108.0 . . ?
C41 C42 S4 108.9(6) . . ?
C41 C42 H42A 109.9 . . ?
S4 C42 H42A 109.9 . . ?
C41 C42 H42B 109.9 . . ?
S4 C42 H42B 109.9 . . ?
H42A C42 H42B 108.3 . . ?
C44 C43 C48 122.6(10) . . ?
C44 C43 H43 118.7 . . ?
C48 C43 H43 118.7 . . ?
C45 C44 C43 118.3(11) . . ?
C45 C44 H44 120.9 . . ?
C43 C44 H44 120.9 . . ?
C46 C45 C44 120.9(11) . . ?
C46 C45 H45 119.6 . . ?
C44 C45 H45 119.6 . . ?
C45 C46 C47 121.4(11) . . ?
C45 C46 H46 119.3 . . ?
C47 C46 H46 119.3 . . ?
C46 C47 C48 119.3(11) . . ?
C46 C47 H47 120.4 . . ?
C48 C47 H47 120.4 . . ?
C43 C48 C47 117.5(9) . . ?
C43 C48 P1 119.2(7) . . ?
C47 C48 P1 123.1(8) . . ?
C54 C49 C50 121.2(9) . . ?
C54 C49 H49 119.4 . . ?
C50 C49 H49 119.4 . . ?
C51 C50 C49 117.7(11) . . ?
C51 C50 H50 121.2 . . ?
C49 C50 H50 121.2 . . ?
C52 C51 C50 122.3(12) . . ?
C52 C51 H51 118.9 . . ?
C50 C51 H51 118.9 . . ?
C51 C52 C53 120.0(12) . . ?
C51 C52 H52 120.0 . . ?
C53 C52 H52 120.0 . . ?
C52 C53 C54 120.5(11) . . ?
C52 C53 H53 119.7 . . ?
C54 C53 H53 119.7 . . ?
C49 C54 C53 118.3(9) . . ?
C49 C54 P1 123.9(7) . . ?
C53 C54 P1 117.8(8) . . ?
C60 C55 C56 122.2(13) . . ?
C60 C55 H55 118.9 . . ?
C56 C55 H55 118.9 . . ?
C55 C56 C57 116.1(15) . . ?
C55 C56 H56 121.9 . . ?
C57 C56 H56 121.9 . . ?
C58 C57 C56 122.9(15) . . ?
C58 C57 H57 118.6 . . ?
C56 C57 H57 118.6 . . ?
C59 C58 C57 119.2(15) . . ?
C59 C58 H58 120.4 . . ?
C57 C58 H58 120.4 . . ?
C58 C59 C60 120.9(13) . . ?
C58 C59 H59 119.5 . . ?
C60 C59 H59 119.5 . . ?
C55 C60 C59 118.6(10) . . ?
C55 C60 P1 117.1(9) . . ?
C59 C60 P1 124.0(9) . . ?
C62 C61 S1 109.6(6) . . ?
C62 C61 H61A 109.8 . . ?
S1 C61 H61A 109.8 . . ?
C62 C61 H61B 109.8 . . ?
S1 C61 H61B 109.8 . . ?
H61A C61 H61B 108.2 . . ?
C61 C62 C63 114.8(8) . . ?
C61 C62 H62A 108.6 . . ?
C63 C62 H62A 108.6 . . ?
C61 C62 H62B 108.6 . . ?
C63 C62 H62B 108.6 . . ?
H62A C62 H62B 107.5 . . ?
C68 C63 C64 118.2(10) . . ?
C68 C63 C62 124.1(9) . . ?
C64 C63 C62 117.6(9) . . ?
C65 C64 C63 121.4(11) . . ?
C65 C64 H64 119.3 . . ?
C63 C64 H64 119.3 . . ?
C66 C65 C64 119.4(12) . . ?
C66 C65 H65 120.3 . . ?
C64 C65 H65 120.3 . . ?
C65 C66 C67 120.4(12) . . ?
C65 C66 H66 119.8 . . ?
C67 C66 H66 119.8 . . ?
C66 C67 C68 120.5(13) . . ?
C66 C67 H67 119.8 . . ?
C68 C67 H67 119.8 . . ?
C63 C68 C67 120.1(11) . . ?
C63 C68 H68 119.9 . . ?
C67 C68 H68 119.9 . . ?
C70 C69 S6 115.5(6) . . ?
C70 C69 H69A 108.4 . . ?
S6 C69 H69A 108.4 . . ?
C70 C69 H69B 108.4 . . ?
S6 C69 H69B 108.4 . . ?
H69A C69 H69B 107.5 . . ?
C71 C70 C69 112.3(7) . . ?
C71 C70 H70A 109.1 . . ?
C69 C70 H70A 109.1 . . ?
C71 C70 H70B 109.1 . . ?
C69 C70 H70B 109.1 . . ?
H70A C70 H70B 107.9 . . ?
C76 C71 C72 117.5(9) . . ?
C76 C71 C70 123.5(10) . . ?
C72 C71 C70 119.0(9) . . ?
C71 C72 C73 121.7(11) . . ?
C71 C72 H72 119.2 . . ?
C73 C72 H72 119.2 . . ?
C72 C73 C74 116.6(12) . . ?
C72 C73 H73 121.7 . . ?
C74 C73 H73 121.7 . . ?
C75 C74 C73 121.8(12) . . ?
C75 C74 H74 119.1 . . ?
C73 C74 H74 119.1 . . ?
C74 C75 C76 119.0(12) . . ?
C74 C75 H75 120.5 . . ?
C76 C75 H75 120.5 . . ?
C71 C76 C75 123.3(12) . . ?
C71 C76 H76 118.4 . . ?
C75 C76 H76 118.4 . . ?
C78 C77 S5 110.6(6) . . ?
C78 C77 H77A 109.5 . . ?
S5 C77 H77A 109.5 . . ?
C78 C77 H77B 109.5 . . ?
S5 C77 H77B 109.5 . . ?
H77A C77 H77B 108.1 . . ?
C77 C78 C79 115.3(8) . . ?
C77 C78 H78A 108.4 . . ?
C79 C78 H78A 108.4 . . ?
C77 C78 H78B 108.4 . . ?
C79 C78 H78B 108.4 . . ?
H78A C78 H78B 107.5 . . ?
C84 C79 C80 118.8(10) . . ?
C84 C79 C78 123.0(10) . . ?
C80 C79 C78 118.2(9) . . ?
C79 C80 C81 118.6(10) . . ?
C79 C80 H80 120.7 . . ?
C81 C80 H80 120.7 . . ?
C82 C81 C80 120.1(11) . . ?
C82 C81 H81 120.0 . . ?
C80 C81 H81 120.0 . . ?
C83 C82 C81 120.3(11) . . ?
C83 C82 H82 119.9 . . ?
C81 C82 H82 119.9 . . ?
C82 C83 C84 120.6(11) . . ?
C82 C83 H83 119.7 . . ?
C84 C83 H83 119.7 . . ?
C79 C84 C83 121.5(11) . . ?
C79 C84 H84 119.2 . . ?
C83 C84 H84 119.2 . . ?
C86 C85 S2 114.8(7) . . ?
C86 C85 H85A 108.6 . . ?
S2 C85 H85A 108.6 . . ?
C86 C85 H85B 108.6 . . ?
S2 C85 H85B 108.6 . . ?
H85A C85 H85B 107.6 . . ?
C87 C86 C85 113.9(8) . . ?
C87 C86 H86A 108.8 . . ?
C85 C86 H86A 108.8 . . ?
C87 C86 H86B 108.8 . . ?
C85 C86 H86B 108.8 . . ?
H86A C86 H86B 107.7 . . ?
C88 C87 C92 117.8(12) . . ?
C88 C87 C86 120.8(11) . . ?
C92 C87 C86 121.2(10) . . ?
C87 C88 C89 116.9(15) . . ?
C87 C88 H88 121.5 . . ?
C89 C88 H88 121.5 . . ?
C90 C89 C88 122.2(17) . . ?
C90 C89 H89 118.9 . . ?
C88 C89 H89 118.9 . . ?
C91 C90 C89 120.6(16) . . ?
C91 C90 H90 119.7 . . ?
C89 C90 H90 119.7 . . ?
C90 C91 C92 123.4(16) . . ?
C90 C91 H91 118.3 . . ?
C92 C91 H91 118.3 . . ?
C91 C92 C87 118.6(14) . . ?
C91 C92 H92 120.7 . . ?
C87 C92 H92 120.7 . . ?
C94 C93 S7 113.3(6) . . ?
C94 C93 H93A 108.9 . . ?
S7 C93 H93A 108.9 . . ?
C94 C93 H93B 108.9 . . ?
S7 C93 H93B 108.9 . . ?
H93A C93 H93B 107.7 . . ?
C95 C94 C93 113.2(8) . . ?
C95 C94 H94A 108.9 . . ?
C93 C94 H94A 108.9 . . ?
C95 C94 H94B 108.9 . . ?
C93 C94 H94B 108.9 . . ?
H94A C94 H94B 107.8 . . ?
C100 C95 C96 116.4(11) . . ?
C100 C95 C94 122.3(10) . . ?
C96 C95 C94 121.2(10) . . ?
C97 C96 C95 119.7(12) . . ?
C97 C96 H96 120.2 . . ?
C95 C96 H96 120.2 . . ?
C98 C97 C96 122.6(14) . . ?
C98 C97 H97 118.7 . . ?
C96 C97 H97 118.7 . . ?
C99 C98 C97 119.7(15) . . ?
C99 C98 H98 120.2 . . ?
C97 C98 H98 120.2 . . ?
C98 C99 C100 120.1(15) . . ?
C98 C99 H99 119.9 . . ?
C100 C99 H99 119.9 . . ?
C95 C100 C99 121.5(13) . . ?
C95 C100 H100 119.3 . . ?
C99 C100 H100 119.3 . . ?
C48 P1 C60 106.8(4) . . ?
C48 P1 C54 100.5(4) . . ?
C60 P1 C54 95.7(4) . . ?
C48 P1 Ru2 112.9(3) . . ?
C60 P1 Ru2 115.9(3) . . ?
C54 P1 Ru2 122.6(3) . . ?
C12 P2 C6 100.5(4) . . ?
C12 P2 C18 104.5(4) . . ?
C6 P2 C18 97.2(4) . . ?
C12 P2 Ru1 113.3(3) . . ?
C6 P2 Ru1 122.9(3) . . ?
C18 P2 Ru1 115.7(3) . . ?
P2 Ru1 S8 95.29(8) . . ?
P2 Ru1 S5 97.87(7) . . ?
S8 Ru1 S5 87.98(7) . . ?
P2 Ru1 S7 101.59(8) . . ?
S8 Ru1 S7 89.21(7) . . ?
S5 Ru1 S7 160.51(7) . . ?
P2 Ru1 S6 102.36(8) . . ?
S8 Ru1 S6 162.20(7) . . ?
S5 Ru1 S6 87.37(7) . . ?
S7 Ru1 S6 89.47(7) . . ?
P1 Ru2 S2 103.43(8) . . ?
P1 Ru2 S3 97.55(8) . . ?
S2 Ru2 S3 90.13(8) . . ?
P1 Ru2 S4 95.87(8) . . ?
S2 Ru2 S4 160.69(8) . . ?
S3 Ru2 S4 88.05(8) . . ?
P1 Ru2 S1 98.97(8) . . ?
S2 Ru2 S1 87.97(8) . . ?
S3 Ru2 S1 163.36(8) . . ?
S4 Ru2 S1 88.30(8) . . ?
C61 S1 Au1 104.7(3) . . ?
C61 S1 Ru2 115.5(3) . . ?
Au1 S1 Ru2 97.14(8) . . ?
C85 S2 Au4 107.4(3) . . ?
C85 S2 Ru2 116.7(3) . . ?
Au4 S2 Ru2 92.81(8) . . ?
C34 S3 Au3 101.5(3) . . ?
C34 S3 Ru2 119.5(3) . . ?
Au3 S3 Ru2 90.02(7) . . ?
C42 S4 Au2 101.1(3) . . ?
C42 S4 Ru2 117.1(3) . . ?
Au2 S4 Ru2 96.01(8) . . ?
C77 S5 Au1 105.1(3) . . ?
C77 S5 Ru1 119.4(3) . . ?
Au1 S5 Ru1 93.39(7) . . ?
C69 S6 Au2 105.9(3) . . ?
C69 S6 Ru1 115.3(3) . . ?
Au2 S6 Ru1 91.43(8) . . ?
C93 S7 Au3 102.6(3) . . ?
C93 S7 Ru1 118.1(3) . . ?
Au3 S7 Ru1 97.17(8) . . ?
C26 S8 Au4 102.0(3) . . ?
C26 S8 Ru1 117.6(3) . . ?
Au4 S8 Ru1 94.54(7) . . ?

_refine_diff_density_max         1.171
_refine_diff_density_min         -1.299
_refine_diff_density_rms         0.171

_shelx_res_file                  
;
TITL 20190701zh_zhuyan_syn_0m_a.res in P2(1)/c
    20190701zh_zhuyan_syn_0m_a_sq.res
    created by SHELXL-2018/3 at 09:36:16 on 26-Nov-2019
CELL  0.71073  13.9904  14.2950  48.3840   90.000   94.664   90.000
ZERR   4.000   0.0007   0.0008   0.0022    0.000    0.002    0.000
LATT 1
SYMM -X, 1/2+Y, 1/2-Z
SFAC C  H  Au P  Ru S
UNIT 400 408 16 8 8 32
OMIT    -5   0  26
OMIT     2   0   2
OMIT    -6   0  28
OMIT    -3   5  19
OMIT    -3   6  18
OMIT    -4   0  22
OMIT     2   2  11
OMIT     2   2  14
OMIT    -5   0  24
OMIT     2   3  11
OMIT   -10   0  10
OMIT    -5   7  13
OMIT     3   7  11
OMIT    -5   3  11
OMIT  -3.00  50.02
L.S. 10
ACTA
BOND $H
FMAP 2
abin
wpdb
PLAN 20
isor .008 $c
size .16 .09 .05
TEMP -80
WGHT    0.024400   98.271797
FVAR       0.10202
AU1   3    0.855500    0.608716    0.359513    11.00000    0.02256    0.02698 =
         0.02333    0.00299    0.00215   -0.00038
AU2   3    0.773128    0.430831    0.384436    11.00000    0.02317    0.02717 =
         0.02420    0.00255    0.00350    0.00004
AU3   3    0.570065    0.525994    0.382546    11.00000    0.02328    0.03244 =
         0.02557    0.00217    0.00338   -0.00095
AU4   3    0.657778    0.699081    0.356254    11.00000    0.02434    0.02614 =
         0.02529    0.00010    0.00081    0.00108
C1    1    0.440572    0.431074    0.276874    11.00000    0.02679    0.03205 =
         0.03312   -0.00099    0.00356   -0.00190
AFIX  43
H1    2    0.448765    0.437417    0.296469    11.00000   -1.20000
AFIX   0
C2    1    0.348405    0.415881    0.263743    11.00000    0.02398    0.03183 =
         0.04138    0.00112   -0.00093    0.00158
AFIX  43
H2    2    0.294690    0.412479    0.274516    11.00000   -1.20000
AFIX   0
C3    1    0.335586    0.405912    0.235366    11.00000    0.03057    0.03306 =
         0.05174   -0.00789   -0.00971    0.00056
AFIX  43
H3    2    0.273324    0.396544    0.226427    11.00000   -1.20000
AFIX   0
C4    1    0.415660    0.409813    0.219972    11.00000    0.03997    0.04342 =
         0.03519   -0.01415   -0.00594    0.00273
AFIX  43
H4    2    0.407823    0.400995    0.200458    11.00000   -1.20000
AFIX   0
C5    1    0.505279    0.426143    0.232553    11.00000    0.03122    0.03458 =
         0.04000   -0.00795    0.00474    0.00465
AFIX  43
H5    2    0.558426    0.430259    0.221579    11.00000   -1.20000
AFIX   0
C6    1    0.519822    0.436864    0.261318    11.00000    0.02175    0.02677 =
         0.03199   -0.00148   -0.00695   -0.00204
C7    1    0.623590    0.249612    0.266765    11.00000    0.03243    0.03434 =
         0.03096   -0.00202    0.00143   -0.00097
AFIX  43
H7    2    0.556517    0.260865    0.264288    11.00000   -1.20000
AFIX   0
C8    1    0.656964    0.159062    0.265348    11.00000    0.04269    0.03275 =
         0.03946   -0.00524    0.00544   -0.00210
AFIX  43
H8    2    0.612727    0.108771    0.262819    11.00000   -1.20000
AFIX   0
C9    1    0.754350    0.141053    0.267583    11.00000    0.04870    0.03261 =
         0.04949    0.00079   -0.00090    0.00501
AFIX  43
H9    2    0.777460    0.078866    0.266233    11.00000   -1.20000
AFIX   0
C10   1    0.817964    0.215357    0.271840    11.00000    0.03176    0.03657 =
         0.03894   -0.00806   -0.00596    0.00883
AFIX  43
H10   2    0.885073    0.204055    0.272869    11.00000   -1.20000
AFIX   0
C11   1    0.784442    0.305357    0.274580    11.00000    0.02997    0.03307 =
         0.02958   -0.00218   -0.00269   -0.00228
AFIX  43
H11   2    0.828717    0.354951    0.278452    11.00000   -1.20000
AFIX   0
C12   1    0.685512    0.324640    0.271715    11.00000    0.02713    0.02520 =
         0.02016   -0.00120    0.00160    0.00218
C13   1    0.764759    0.482875    0.233310    11.00000    0.04653    0.04639 =
         0.03815    0.01002    0.00664    0.00607
AFIX  43
H13   2    0.791787    0.422256    0.235968    11.00000   -1.20000
AFIX   0
C14   1    0.794704    0.541382    0.212805    11.00000    0.04594    0.06317 =
         0.04850    0.01284    0.00838   -0.00249
AFIX  43
H14   2    0.842697    0.520097    0.201497    11.00000   -1.20000
AFIX   0
C15   1    0.756717    0.629277    0.208444    11.00000    0.05402    0.06099 =
         0.03363    0.01367    0.00456   -0.01268
AFIX  43
H15   2    0.778638    0.668243    0.194362    11.00000   -1.20000
AFIX   0
C16   1    0.686181    0.660782    0.224721    11.00000    0.06431    0.03878 =
         0.03836    0.00819   -0.01039   -0.00581
AFIX  43
H16   2    0.659533    0.721503    0.221930    11.00000   -1.20000
AFIX   0
C17   1    0.655227    0.603252    0.244931    11.00000    0.05109    0.03219 =
         0.03340    0.00016   -0.00237   -0.00533
AFIX  43
H17   2    0.605888    0.624470    0.255772    11.00000   -1.20000
AFIX   0
C18   1    0.694498    0.514218    0.249958    11.00000    0.02562    0.02914 =
         0.02835   -0.00237   -0.00350   -0.00953
C19   1    0.262628    0.745417    0.303152    11.00000    0.04637    0.06368 =
         0.04654    0.00764    0.00086    0.00257
AFIX  43
H19   2    0.281377    0.742850    0.284731    11.00000   -1.20000
AFIX   0
C20   1    0.167136    0.747216    0.307462    11.00000    0.04852    0.08618 =
         0.05713    0.00046   -0.00330    0.00674
AFIX  43
H20   2    0.120313    0.748588    0.292104    11.00000   -1.20000
AFIX   0
C21   1    0.139131    0.747033    0.334000    11.00000    0.04922    0.08432 =
         0.06130   -0.00197    0.01633    0.01065
AFIX  43
H21   2    0.072958    0.746714    0.337115    11.00000   -1.20000
AFIX   0
C22   1    0.206565    0.747312    0.355670    11.00000    0.06774    0.08159 =
         0.05562   -0.00820    0.01481    0.00366
AFIX  43
H22   2    0.187413    0.749178    0.374055    11.00000   -1.20000
AFIX   0
C23   1    0.300327    0.744981    0.351514    11.00000    0.05790    0.06877 =
         0.04427   -0.01053   -0.00684    0.01190
AFIX  43
H23   2    0.346155    0.741684    0.367087    11.00000   -1.20000
AFIX   0
C24   1    0.332045    0.747264    0.325048    11.00000    0.03078    0.03090 =
         0.03997    0.00280   -0.00221    0.00281
C25   1    0.436050    0.740763    0.320423    11.00000    0.04065    0.03322 =
         0.04958   -0.00733   -0.00007    0.00318
AFIX  23
H25A  2    0.474078    0.768913    0.336462    11.00000   -1.20000
H25B  2    0.448353    0.777533    0.303739    11.00000   -1.20000
AFIX   0
C26   1    0.469353    0.641343    0.316661    11.00000    0.02352    0.02865 =
         0.03287    0.00216    0.00026    0.00511
AFIX  23
H26A  2    0.435811    0.614355    0.299697    11.00000   -1.20000
H26B  2    0.453472    0.602926    0.332685    11.00000   -1.20000
AFIX   0
C27   1    0.387567    0.901008    0.429165    11.00000    0.06750    0.06611 =
         0.08819    0.00475   -0.00577   -0.00280
AFIX  43
H27   2    0.450892    0.925505    0.430922    11.00000   -1.20000
AFIX   0
C28   1    0.308665    0.961395    0.420741    11.00000    0.09251    0.06916 =
         0.10218   -0.00258   -0.00486    0.00929
AFIX  43
H28   2    0.319782    1.024499    0.415745    11.00000   -1.20000
AFIX   0
C29   1    0.218544    0.927589    0.419995    11.00000    0.07130    0.07586 =
         0.07398   -0.01631   -0.00169    0.01759
AFIX  43
H29   2    0.165793    0.968130    0.415448    11.00000   -1.20000
AFIX   0
C30   1    0.202699    0.837981    0.425563    11.00000    0.05917    0.07641 =
         0.06071   -0.00714    0.00394    0.00410
AFIX  43
H30   2    0.138887    0.814709    0.424283    11.00000   -1.20000
AFIX   0
C31   1    0.279036    0.777733    0.433278    11.00000    0.07151    0.05788 =
         0.05939    0.00138    0.01538    0.00261
AFIX  43
H31   2    0.266077    0.714413    0.437619    11.00000   -1.20000
AFIX   0
C32   1    0.372684    0.808457    0.434703    11.00000    0.05078    0.04583 =
         0.03940   -0.00607    0.01105    0.00900
C33   1    0.454946    0.743503    0.442007    11.00000    0.05366    0.04720 =
         0.04529   -0.00059    0.00414    0.01022
AFIX  23
H33A  2    0.509037    0.778986    0.451388    11.00000   -1.20000
H33B  2    0.435156    0.695014    0.454992    11.00000   -1.20000
AFIX   0
C34   1    0.486752    0.697771    0.416536    11.00000    0.03670    0.05684 =
         0.03231    0.00730    0.00550    0.00345
AFIX  23
H34A  2    0.514964    0.745737    0.404881    11.00000   -1.20000
H34B  2    0.430146    0.670987    0.405722    11.00000   -1.20000
AFIX   0
C35   1    0.557882    0.206743    0.432715    11.00000    0.07360    0.05615 =
         0.06397    0.01058    0.00095   -0.00899
AFIX  43
H35   2    0.564150    0.221751    0.413820    11.00000   -1.20000
AFIX   0
C36   1    0.481404    0.150532    0.439611    11.00000    0.08339    0.06628 =
         0.09217    0.00576   -0.01255   -0.01079
AFIX  43
H36   2    0.435463    0.128039    0.425644    11.00000   -1.20000
AFIX   0
C37   1    0.474518    0.129522    0.465851    11.00000    0.05573    0.06498 =
         0.09725   -0.00014    0.01725   -0.00369
AFIX  43
H37   2    0.422478    0.091702    0.470605    11.00000   -1.20000
AFIX   0
C38   1    0.538396    0.159581    0.486198    11.00000    0.08474    0.05225 =
         0.05707    0.00322    0.03570    0.00832
AFIX  43
H38   2    0.531342    0.142328    0.504884    11.00000   -1.20000
AFIX   0
C39   1    0.615195    0.216209    0.479879    11.00000    0.07470    0.04629 =
         0.05807    0.00920    0.00260   -0.00573
AFIX  43
H39   2    0.660702    0.237585    0.494126    11.00000   -1.20000
AFIX   0
C40   1    0.623652    0.240393    0.452671    11.00000    0.03996    0.03641 =
         0.04618    0.01259    0.00320   -0.00022
C41   1    0.704968    0.303373    0.444522    11.00000    0.04687    0.04731 =
         0.07689    0.02506    0.01205   -0.00098
AFIX  23
H41A  2    0.759212    0.299778    0.458956    11.00000   -1.20000
H41B  2    0.727850    0.280921    0.426861    11.00000   -1.20000
AFIX   0
C42   1    0.672209    0.404539    0.441162    11.00000    0.02765    0.03538 =
         0.03564    0.00136    0.01014    0.00028
AFIX  23
H42A  2    0.651768    0.428412    0.458963    11.00000   -1.20000
H42B  2    0.616938    0.408571    0.427075    11.00000   -1.20000
AFIX   0
C43   1    0.629709    0.654184    0.499724    11.00000    0.03294    0.04979 =
         0.03093    0.00460    0.00686   -0.00202
AFIX  43
H43   2    0.612082    0.716651    0.494941    11.00000   -1.20000
AFIX   0
C44   1    0.573728    0.604593    0.516700    11.00000    0.04394    0.05921 =
         0.04395    0.00214    0.01326   -0.00689
AFIX  43
H44   2    0.517201    0.631285    0.522982    11.00000   -1.20000
AFIX   0
C45   1    0.601617    0.515813    0.524296    11.00000    0.06213    0.05748 =
         0.04889   -0.00065    0.01384   -0.01314
AFIX  43
H45   2    0.564574    0.480872    0.536269    11.00000   -1.20000
AFIX   0
C46   1    0.680975    0.477309    0.515005    11.00000    0.07120    0.04369 =
         0.04539    0.00271    0.00347   -0.00275
AFIX  43
H46   2    0.699988    0.416364    0.521044    11.00000   -1.20000
AFIX   0
C47   1    0.735448    0.524803    0.496816    11.00000    0.06296    0.04344 =
         0.03546    0.00404    0.00698   -0.00209
AFIX  43
H47   2    0.788819    0.495224    0.489553    11.00000   -1.20000
AFIX   0
C48   1    0.710966    0.616461    0.489315    11.00000    0.03881    0.03232 =
         0.02972    0.00260    0.00004   -0.00113
C49   1    0.695566    0.867576    0.460402    11.00000    0.04641    0.04318 =
         0.03344   -0.00107    0.00935    0.00451
AFIX  43
H49   2    0.666388    0.849310    0.442814    11.00000   -1.20000
AFIX   0
C50   1    0.681940    0.960011    0.470042    11.00000    0.06332    0.04728 =
         0.04438    0.00236    0.00740    0.01441
AFIX  43
H50   2    0.645045    1.004220    0.459082    11.00000   -1.20000
AFIX   0
C51   1    0.723675    0.983190    0.495602    11.00000    0.06543    0.05250 =
         0.06401   -0.01012    0.01099    0.00032
AFIX  43
H51   2    0.715226    1.044726    0.502407    11.00000   -1.20000
AFIX   0
C52   1    0.776687    0.921531    0.511590    11.00000    0.06855    0.05790 =
         0.05980   -0.01914   -0.00236   -0.00393
AFIX  43
H52   2    0.804602    0.940044    0.529301    11.00000   -1.20000
AFIX   0
C53   1    0.790037    0.832693    0.502255    11.00000    0.05551    0.05295 =
         0.04863   -0.01401   -0.00080    0.00140
AFIX  43
H53   2    0.826811    0.789459    0.513609    11.00000   -1.20000
AFIX   0
C54   1    0.749684    0.804609    0.475898    11.00000    0.03600    0.03005 =
         0.02952   -0.00112    0.00695   -0.00065
C55   1    0.959419    0.746709    0.465529    11.00000    0.04487    0.08056 =
         0.05073   -0.00734   -0.00459   -0.02090
AFIX  43
H55   2    0.933243    0.784576    0.450650    11.00000   -1.20000
AFIX   0
C56   1    1.054961    0.757793    0.474825    11.00000    0.07661    0.11655 =
         0.08480   -0.00138    0.01252   -0.02411
AFIX  43
H56   2    1.094949    0.802235    0.466804    11.00000   -1.20000
AFIX   0
C57   1    1.089723    0.698903    0.497038    11.00000    0.07818    0.12415 =
         0.09261   -0.00417   -0.01367   -0.00555
AFIX  43
H57   2    1.155043    0.704289    0.503923    11.00000   -1.20000
AFIX   0
C58   1    1.033957    0.635482    0.508828    11.00000    0.06788    0.09793 =
         0.06931   -0.00149   -0.00914    0.01008
AFIX  43
H58   2    1.059990    0.597048    0.523592    11.00000   -1.20000
AFIX   0
C59   1    0.941250    0.627460    0.499410    11.00000    0.04743    0.06506 =
         0.04062   -0.00305   -0.00360    0.01512
AFIX  43
H59   2    0.901496    0.583797    0.507848    11.00000   -1.20000
AFIX   0
C60   1    0.901816    0.683417    0.476990    11.00000    0.03849    0.05557 =
         0.03247   -0.01084   -0.00043    0.00119
C61   1    0.982002    0.558419    0.417914    11.00000    0.02959    0.03653 =
         0.02419    0.00505    0.00496   -0.00258
AFIX  23
H61A  2    0.989575    0.559466    0.438435    11.00000   -1.20000
H61B  2    0.957364    0.496086    0.411942    11.00000   -1.20000
AFIX   0
C62   1    1.077938    0.575624    0.406498    11.00000    0.03040    0.04347 =
         0.03319   -0.00139    0.00576   -0.00117
AFIX  23
H62A  2    1.103712    0.635965    0.413862    11.00000   -1.20000
H62B  2    1.067741    0.581685    0.386089    11.00000   -1.20000
AFIX   0
C63   1    1.153539    0.499003    0.413370    11.00000    0.03037    0.04592 =
         0.02961   -0.00815   -0.00089    0.00790
C64   1    1.243137    0.510868    0.403553    11.00000    0.04317    0.05479 =
         0.04281   -0.00881    0.00135    0.00120
AFIX  43
H64   2    1.256650    0.566918    0.394067    11.00000   -1.20000
AFIX   0
C65   1    1.313493    0.442548    0.407298    11.00000    0.04695    0.07263 =
         0.06097   -0.01026    0.00727    0.00852
AFIX  43
H65   2    1.373657    0.450717    0.399822    11.00000   -1.20000
AFIX   0
C66   1    1.295679    0.364609    0.421622    11.00000    0.06226    0.06144 =
         0.04810   -0.00582   -0.00821    0.01710
AFIX  43
H66   2    1.344381    0.318689    0.424877    11.00000   -1.20000
AFIX   0
C67   1    1.208230    0.351176    0.431481    11.00000    0.07035    0.06839 =
         0.05588    0.00412   -0.00143    0.01096
AFIX  43
H67   2    1.196095    0.295561    0.441359    11.00000   -1.20000
AFIX   0
C68   1    1.136331    0.418546    0.427171    11.00000    0.05306    0.05492 =
         0.04218    0.00640    0.00678    0.01058
AFIX  43
H68   2    1.075259    0.408219    0.433885    11.00000   -1.20000
AFIX   0
C69   1    0.902731    0.367900    0.332799    11.00000    0.02089    0.02830 =
         0.03053   -0.00510    0.00982    0.00545
AFIX  23
H69A  2    0.916604    0.308611    0.323335    11.00000   -1.20000
H69B  2    0.911890    0.419528    0.319634    11.00000   -1.20000
AFIX   0
C70   1    0.977346    0.379755    0.358386    11.00000    0.03168    0.05169 =
         0.02983    0.00054   -0.00004    0.00651
AFIX  23
H70A  2    0.962008    0.437091    0.368616    11.00000   -1.20000
H70B  2    0.972281    0.325818    0.371018    11.00000   -1.20000
AFIX   0
C71   1    1.076239    0.386136    0.350337    11.00000    0.02970    0.04646 =
         0.01748   -0.00848   -0.00021    0.00212
C72   1    1.106083    0.468504    0.337992    11.00000    0.03936    0.05461 =
         0.03137   -0.00523    0.00774   -0.00852
AFIX  43
H72   2    1.061478    0.518100    0.334586    11.00000   -1.20000
AFIX   0
C73   1    1.201323    0.479818    0.330429    11.00000    0.05486    0.07009 =
         0.05219   -0.00670    0.00806   -0.01010
AFIX  43
H73   2    1.221970    0.536195    0.322390    11.00000   -1.20000
AFIX   0
C74   1    1.264098    0.402714    0.335481    11.00000    0.05420    0.09452 =
         0.05328   -0.00924    0.01066   -0.00309
AFIX  43
H74   2    1.327423    0.406406    0.329810    11.00000   -1.20000
AFIX   0
C75   1    1.236326    0.324067    0.348147    11.00000    0.04958    0.07428 =
         0.05675   -0.01813   -0.00385    0.01386
AFIX  43
H75   2    1.280610    0.274682    0.352311    11.00000   -1.20000
AFIX   0
C76   1    1.142358    0.316587    0.354960    11.00000    0.04652    0.05528 =
         0.04094   -0.01717   -0.00172    0.00016
AFIX  43
H76   2    1.122995    0.260195    0.363269    11.00000   -1.20000
AFIX   0
C77   1    0.819712    0.684712    0.294822    11.00000    0.02760    0.02881 =
         0.02517    0.00355    0.00025    0.00111
AFIX  23
H77A  2    0.794501    0.675500    0.275296    11.00000   -1.20000
H77B  2    0.775795    0.727580    0.303692    11.00000   -1.20000
AFIX   0
C78   1    0.915789    0.726641    0.295647    11.00000    0.04628    0.05131 =
         0.05346    0.01414   -0.00068   -0.00077
AFIX  23
H78A  2    0.962710    0.676476    0.292733    11.00000   -1.20000
H78B  2    0.931770    0.752711    0.314411    11.00000   -1.20000
AFIX   0
C79   1    0.927933    0.804082    0.274325    11.00000    0.02112    0.04444 =
         0.04583    0.01548    0.00478    0.00348
C80   1    0.944358    0.894421    0.283902    11.00000    0.04285    0.05710 =
         0.04445   -0.00215   -0.00244    0.00245
AFIX  43
H80   2    0.945958    0.908166    0.303144    11.00000   -1.20000
AFIX   0
C81   1    0.958579    0.965188    0.264576    11.00000    0.04873    0.04800 =
         0.07005   -0.00074   -0.00454   -0.00094
AFIX  43
H81   2    0.974541    1.026706    0.270784    11.00000   -1.20000
AFIX   0
C82   1    0.949597    0.945961    0.237107    11.00000    0.05342    0.05623 =
         0.05413    0.02636    0.00064   -0.00594
AFIX  43
H82   2    0.956014    0.994741    0.224052    11.00000   -1.20000
AFIX   0
C83   1    0.931720    0.858559    0.228248    11.00000    0.05742    0.07754 =
         0.04009    0.00327    0.00854   -0.00596
AFIX  43
H83   2    0.926873    0.845467    0.208935    11.00000   -1.20000
AFIX   0
C84   1    0.920460    0.788508    0.246592    11.00000    0.04023    0.04951 =
         0.06522   -0.00527   -0.00194   -0.00225
AFIX  43
H84   2    0.907023    0.727086    0.239857    11.00000   -1.20000
AFIX   0
C85   1    0.800208    0.854865    0.390667    11.00000    0.04610    0.03030 =
         0.03473    0.00081    0.00010   -0.00609
AFIX  23
H85A  2    0.792581    0.913851    0.400981    11.00000   -1.20000
H85B  2    0.860849    0.825364    0.398196    11.00000   -1.20000
AFIX   0
C86   1    0.808544    0.878255    0.360477    11.00000    0.06069    0.04435 =
         0.02662   -0.00138    0.00441   -0.00884
AFIX  23
H86A  2    0.821224    0.819918    0.350371    11.00000   -1.20000
H86B  2    0.746422    0.903600    0.352530    11.00000   -1.20000
AFIX   0
C87   1    0.884739    0.946487    0.355881    11.00000    0.06144    0.03713 =
         0.03163   -0.00491    0.00732   -0.00904
C88   1    0.862401    1.033889    0.343410    11.00000    0.09985    0.06031 =
         0.07729    0.00521    0.01876   -0.00297
AFIX  43
H88   2    0.798003    1.051926    0.338336    11.00000   -1.20000
AFIX   0
C89   1    0.940925    1.093840    0.338780    11.00000    0.12511    0.07571 =
         0.08572    0.01053    0.03490   -0.00686
AFIX  43
H89   2    0.928111    1.153675    0.330774    11.00000   -1.20000
AFIX   0
C90   1    1.030370    1.069160    0.345206    11.00000    0.09425    0.08051 =
         0.08272   -0.00933    0.02015   -0.03357
AFIX  43
H90   2    1.080874    1.109434    0.340729    11.00000   -1.20000
AFIX   0
C91   1    1.050366    0.990493    0.357579    11.00000    0.08008    0.09979 =
         0.07249   -0.00036    0.01213   -0.02023
AFIX  43
H91   2    1.115325    0.978009    0.363737    11.00000   -1.20000
AFIX   0
C92   1    0.982908    0.924370    0.362260    11.00000    0.06993    0.07093 =
         0.05445    0.00761    0.00555   -0.00946
AFIX  43
H92   2    1.001399    0.864869    0.369629    11.00000   -1.20000
AFIX   0
C93   1    0.551815    0.317612    0.356496    11.00000    0.03494    0.03440 =
         0.03093    0.00150    0.00499   -0.00387
AFIX  23
H93A  2    0.613230    0.309402    0.367915    11.00000   -1.20000
H93B  2    0.499189    0.308439    0.368723    11.00000   -1.20000
AFIX   0
C94   1    0.544321    0.244077    0.334206    11.00000    0.05673    0.03989 =
         0.03612    0.00317    0.00320   -0.01391
AFIX  23
H94A  2    0.487518    0.257455    0.321250    11.00000   -1.20000
H94B  2    0.601766    0.247611    0.323578    11.00000   -1.20000
AFIX   0
C95   1    0.535950    0.146905    0.345343    11.00000    0.04991    0.03761 =
         0.04501   -0.00096    0.00512   -0.00414
C96   1    0.607127    0.109385    0.364802    11.00000    0.05458    0.05917 =
         0.06992    0.00435   -0.00516    0.00117
AFIX  43
H96   2    0.662027    0.145445    0.370750    11.00000   -1.20000
AFIX   0
C97   1    0.596448    0.022104    0.374836    11.00000    0.08610    0.06900 =
         0.08008    0.01226   -0.00259    0.01866
AFIX  43
H97   2    0.644900   -0.002219    0.387761    11.00000   -1.20000
AFIX   0
C98   1    0.520643   -0.031138    0.367310    11.00000    0.09151    0.05934 =
         0.07682    0.01181    0.00845    0.00073
AFIX  43
H98   2    0.515911   -0.092403    0.374684    11.00000   -1.20000
AFIX   0
C99   1    0.452804    0.001299    0.349734    11.00000    0.09724    0.07156 =
         0.10640    0.00078   -0.00320   -0.01703
AFIX  43
H99   2    0.398807   -0.036598    0.344223    11.00000   -1.20000
AFIX   0
C100  1    0.459677    0.093258    0.338841    11.00000    0.07209    0.05367 =
         0.07392    0.01245   -0.01870   -0.01734
AFIX  43
H100  2    0.408688    0.116905    0.326653    11.00000   -1.20000
AFIX   0
P1    4    0.773930    0.683693    0.464398    11.00000    0.02847    0.03166 =
         0.02085   -0.00152    0.00215    0.00080
P2    4    0.644014    0.444020    0.277527    11.00000    0.02124    0.02260 =
         0.02349   -0.00142    0.00031    0.00082
RU1   5    0.678762    0.493600    0.320307    11.00000    0.01889    0.02101 =
         0.02043    0.00012    0.00166    0.00001
RU2   5    0.740760    0.636619    0.421321    11.00000    0.02551    0.02697 =
         0.01931    0.00016    0.00225    0.00066
S1    6    0.897462    0.648486    0.405353    11.00000    0.02699    0.03117 =
         0.02389    0.00010    0.00273   -0.00086
S2    6    0.700995    0.777055    0.397094    11.00000    0.03554    0.03097 =
         0.02196   -0.00043   -0.00123    0.00183
S3    6    0.575224    0.604748    0.424363    11.00000    0.02621    0.03729 =
         0.02125    0.00235    0.00488    0.00236
S4    6    0.771661    0.474913    0.430317    11.00000    0.02706    0.03074 =
         0.02306    0.00409    0.00463    0.00177
S5    6    0.823986    0.571768    0.312959    11.00000    0.02065    0.02659 =
         0.02386    0.00295    0.00368   -0.00195
S6    6    0.775953    0.366787    0.340642    11.00000    0.02419    0.02697 =
         0.02460    0.00256    0.00125   -0.00028
S7    6    0.545813    0.436572    0.342927    11.00000    0.02208    0.03003 =
         0.02540    0.00217    0.00328   -0.00443
S8    6    0.599325    0.639103    0.313795    11.00000    0.02158    0.02618 =
         0.02494    0.00026    0.00215    0.00122
HKLF 4


REM  20190701zh_zhuyan_syn_0m_a.res in P2(1)/c
REM wR2 = 0.1112, GooF = S = 1.130, Restrained GooF = 1.134 for all data
REM R1 = 0.0433 for 15077 Fo > 4sig(Fo) and 0.0495 for all 16960 data
REM 1045 parameters refined using 600 restraints

END

WGHT      0.0207    100.4851

REM Highest difference peak  1.171,  deepest hole -1.299,  1-sigma level  0.171
Q1    1   0.6557  0.6184  0.3565  11.00000  0.05    1.17
Q2    1   1.0913  0.7600  0.4970  11.00000  0.05    1.13
Q3    1   0.5744  0.4404  0.3808  11.00000  0.05    1.11
Q4    1   0.9047  0.6951  0.2778  11.00000  0.05    1.08
Q5    1   0.8930  0.6739  0.3807  11.00000  0.05    1.07
Q6    1   0.5779  0.5999  0.3814  11.00000  0.05    1.05
Q7    1   0.9872  1.0958  0.3431  11.00000  0.05    1.04
Q8    1   0.8475  0.5931  0.3411  11.00000  0.05    1.03
Q9    1   0.5391  0.4450  0.3595  11.00000  0.05    1.02
Q10   1   0.5793  0.5457  0.4015  11.00000  0.05    0.96
Q11   1   0.8665  0.6132  0.3287  11.00000  0.05    0.95
Q12   1   1.0402  0.8180  0.4762  11.00000  0.05    0.94
Q13   1   0.5844  0.7891  0.3806  11.00000  0.05    0.91
Q14   1   1.0950  0.6569  0.4986  11.00000  0.05    0.90
Q15   1   0.8967  1.1032  0.3322  11.00000  0.05    0.90
Q16   1   0.6290  0.6088  0.3348  11.00000  0.05    0.88
Q17   1   1.0644  0.7159  0.4765  11.00000  0.05    0.88
Q18   1   0.8615  0.7010  0.3589  11.00000  0.05    0.86
Q19   1   0.6559  0.7785  0.3565  11.00000  0.05    0.85
Q20   1   1.0793  0.9580  0.3592  11.00000  0.05    0.84
;
_shelx_res_checksum              82107

_shelx_fab_file                  
;
    2    0    0     97.30      0.00
    3    0    0     47.62      0.00
    4    0    0     33.41      0.00
    5    0    0     28.88      0.00
    6    0    0     19.24      0.00
    7    0    0      9.45      0.00
    8    0    0     -3.16      0.00
    9    0    0     -3.55      0.00
   10    0    0     -0.03      0.00
   11    0    0     -0.07      0.00
   12    0    0      1.42      0.00
   13    0    0      0.05      0.00
   14    0    0     -1.72      0.00
   15    0    0     -2.15      0.00
   16    0    0      1.62      0.00
   17    0    0      1.95      0.00
   18    0    0     -0.19      0.00
    2    1    0     43.29      0.00
    3    1    0     14.69      0.00
    4    1    0     -2.58      0.00
    5    1    0     -5.68      0.00
    6    1    0     -1.27      0.00
    7    1    0      2.32      0.00
    8    1    0     -1.91      0.00
    9    1    0     -5.19      0.00
   10    1    0     -5.84      0.00
   11    1    0     -2.42      0.00
   12    1    0     -2.58      0.00
   13    1    0     -0.43      0.00
   14    1    0      1.93      0.00
   15    1    0      0.71      0.00
   16    1    0     -0.54      0.00
   17    1    0     -1.11      0.00
   18    1    0      0.57      0.00
    0    2    0     14.94      0.00
    1    2    0     13.94      0.00
    2    2    0      2.92      0.00
    3    2    0     -1.97      0.00
    4    2    0      1.18      0.00
    5    2    0      2.23      0.00
    6    2    0      3.79      0.00
    7    2    0      0.81      0.00
    8    2    0      0.21      0.00
    9    2    0     -1.00      0.00
   10    2    0     -0.97      0.00
   11    2    0      0.28      0.00
   12    2    0      0.40      0.00
   13    2    0      0.22      0.00
   14    2    0      0.02      0.00
   15    2    0      2.17      0.00
   16    2    0      1.99      0.00
   17    2    0      1.07      0.00
   18    2    0      0.14      0.00
    1    3    0     22.82      0.00
    2    3    0     25.26      0.00
    3    3    0      8.33      0.00
    4    3    0     -9.72      0.00
    5    3    0    -10.35      0.00
    6    3    0     -1.77      0.00
    7    3    0      5.49      0.00
    8    3    0      4.95      0.00
    9    3    0     -0.58      0.00
   10    3    0     -3.20      0.00
   11    3    0     -3.06      0.00
   12    3    0     -1.23      0.00
   13    3    0     -0.62      0.00
   14    3    0     -1.02      0.00
   15    3    0     -2.08      0.00
   16    3    0     -1.58      0.00
   17    3    0     -0.26      0.00
   18    3    0     -0.97      0.00
    0    4    0    -13.27      0.00
    1    4    0      0.10      0.00
    2    4    0     20.21      0.00
    3    4    0     25.94      0.00
    4    4    0     18.11      0.00
    5    4    0      3.86      0.00
    6    4    0     -4.22      0.00
    7    4    0     -1.82      0.00
    8    4    0      4.25      0.00
    9    4    0      5.32      0.00
   10    4    0      1.77      0.00
   11    4    0      0.52      0.00
   12    4    0      1.63      0.00
   13    4    0      2.40      0.00
   14    4    0      1.93      0.00
   15    4    0      1.09      0.00
   16    4    0      0.33      0.00
   17    4    0     -0.63      0.00
   18    4    0     -1.07      0.00
    1    5    0      0.49      0.00
    2    5    0      2.22      0.00
    3    5    0      6.43      0.00
    4    5    0      8.79      0.00
    5    5    0     10.45      0.00
    6    5    0      7.93      0.00
    7    5    0      6.54      0.00
    8    5    0      8.23      0.00
    9    5    0      5.99      0.00
   10    5    0      3.83      0.00
   11    5    0      3.96      0.00
   12    5    0      2.57      0.00
   13    5    0     -0.06      0.00
   14    5    0      0.47      0.00
   15    5    0      1.51      0.00
   16    5    0      1.52      0.00
   17    5    0      0.61      0.00
    0    6    0     13.24      0.00
    1    6    0     17.03      0.00
    2    6    0     23.17      0.00
    3    6    0     21.97      0.00
    4    6    0     15.39      0.00
    5    6    0      4.59      0.00
    6    6    0     -3.58      0.00
    7    6    0     -0.80      0.00
    8    6    0      2.71      0.00
    9    6    0      1.61      0.00
   10    6    0     -1.90      0.00
   11    6    0     -2.97      0.00
   12    6    0     -1.32      0.00
   13    6    0      0.63      0.00
   14    6    0     -0.79      0.00
   15    6    0     -2.38      0.00
   16    6    0      0.13      0.00
   17    6    0      0.94      0.00
    1    7    0     -0.84      0.00
    2    7    0     -1.52      0.00
    3    7    0      3.49      0.00
    4    7    0      8.71      0.00
    5    7    0      2.74      0.00
    6    7    0     -6.31      0.00
    7    7    0     -8.93      0.00
    8    7    0     -3.77      0.00
    9    7    0      1.35      0.00
   10    7    0      1.74      0.00
   11    7    0     -0.76      0.00
   12    7    0     -1.12      0.00
   13    7    0      0.78      0.00
   14    7    0     -0.76      0.00
   15    7    0     -0.93      0.00
   16    7    0     -0.30      0.00
   17    7    0     -0.45      0.00
    0    8    0      3.88      0.00
    1    8    0      3.65      0.00
    2    8    0      2.43      0.00
    3    8    0      1.50      0.00
    4    8    0      0.83      0.00
    5    8    0     -0.80      0.00
    6    8    0     -3.46      0.00
    7    8    0     -4.76      0.00
    8    8    0     -5.97      0.00
    9    8    0     -6.25      0.00
   10    8    0     -3.91      0.00
   11    8    0     -3.61      0.00
   12    8    0     -3.47      0.00
   13    8    0     -2.17      0.00
   14    8    0      1.00      0.00
   15    8    0      1.83      0.00
   16    8    0      0.00      0.00
    1    9    0     -4.46      0.00
    2    9    0     -1.68      0.00
    3    9    0      5.23      0.00
    4    9    0      8.10      0.00
    5    9    0      6.26      0.00
    6    9    0      3.14      0.00
    7    9    0      0.39      0.00
    8    9    0      1.01      0.00
    9    9    0      3.83      0.00
   10    9    0      1.77      0.00
   11    9    0     -0.50      0.00
   12    9    0     -0.35      0.00
   13    9    0     -1.16      0.00
   14    9    0     -1.68      0.00
   15    9    0     -1.26      0.00
   16    9    0      0.13      0.00
    0   10    0     10.32      0.00
    1   10    0      4.87      0.00
    2   10    0     -1.98      0.00
    3   10    0     -0.80      0.00
    4   10    0      3.99      0.00
    5   10    0      6.91      0.00
    6   10    0      6.45      0.00
    7   10    0      2.41      0.00
    8   10    0     -2.67      0.00
    9   10    0     -3.90      0.00
   10   10    0     -0.17      0.00
   11   10    0      1.40      0.00
   12   10    0     -0.50      0.00
   13   10    0     -0.21      0.00
   14   10    0      0.48      0.00
   15   10    0     -0.51      0.00
    1   11    0     -0.65      0.00
    2   11    0     -0.20      0.00
    3   11    0     -0.31      0.00
    4   11    0      0.45      0.00
    5   11    0      3.70      0.00
    6   11    0      6.93      0.00
    7   11    0      5.54      0.00
    8   11    0      0.65      0.00
    9   11    0     -1.41      0.00
   10   11    0     -1.59      0.00
   11   11    0     -1.76      0.00
   12   11    0     -2.05      0.00
   13   11    0     -2.39      0.00
   14   11    0     -0.62      0.00
   15   11    0      1.32      0.00
    0   12    0      1.04      0.00
    1   12    0     -1.06      0.00
    2   12    0     -3.77      0.00
    3   12    0     -3.95      0.00
    4   12    0     -3.21      0.00
    5   12    0     -0.62      0.00
    6   12    0      2.38      0.00
    7   12    0      0.83      0.00
    8   12    0     -0.82      0.00
    9   12    0     -2.23      0.00
   10   12    0     -4.98      0.00
   11   12    0     -3.14      0.00
   12   12    0      1.08      0.00
   13   12    0      1.82      0.00
   14   12    0     -1.83      0.00
    1   13    0      2.99      0.00
    2   13    0      1.49      0.00
    3   13    0     -1.30      0.00
    4   13    0     -2.10      0.00
    5   13    0     -1.11      0.00
    6   13    0      0.44      0.00
    7   13    0      3.21      0.00
    8   13    0      3.53      0.00
    9   13    0     -1.41      0.00
   10   13    0     -3.02      0.00
   11   13    0     -1.87      0.00
   12   13    0     -1.48      0.00
   13   13    0     -0.35      0.00
    0   14    0     -4.00      0.00
    1   14    0     -1.84      0.00
    2   14    0      1.07      0.00
    3   14    0      0.88      0.00
    4   14    0     -0.44      0.00
    5   14    0     -2.06      0.00
    6   14    0     -3.59      0.00
    7   14    0     -0.71      0.00
    8   14    0      2.10      0.00
    9   14    0      0.87      0.00
   10   14    0     -0.73      0.00
   11   14    0     -1.28      0.00
   12   14    0     -0.67      0.00
    1   15    0      1.42      0.00
    2   15    0      1.00      0.00
    3   15    0      0.73      0.00
    4   15    0      1.83      0.00
    5   15    0      1.93      0.00
    6   15    0      1.51      0.00
    7   15    0      2.05      0.00
    8   15    0      2.01      0.00
    9   15    0      3.30      0.00
   10   15    0      4.14      0.00
   11   15    0      1.67      0.00
    0   16    0     -3.98      0.00
    1   16    0     -1.67      0.00
    2   16    0      2.29      0.00
    3   16    0      2.30      0.00
    4   16    0     -0.68      0.00
    5   16    0     -1.49      0.00
    6   16    0      0.31      0.00
    7   16    0      0.06      0.00
    8   16    0     -1.53      0.00
    9   16    0      0.22      0.00
   10   16    0      1.21      0.00
    1   17    0     -1.14      0.00
    2   17    0      1.17      0.00
    3   17    0      1.68      0.00
    4   17    0     -0.04      0.00
    5   17    0     -0.37      0.00
    6   17    0      0.96      0.00
    7   17    0      0.09      0.00
    8   17    0     -0.93      0.00
    0   18    0      0.67      0.00
    1   18    0      0.34      0.00
    2   18    0      0.27      0.00
    3   18    0      2.01      0.00
    4   18    0      1.68      0.00
    5   18    0     -0.30      0.00
    6   18    0      0.16      0.00
  -18    1    1     -0.03      0.00
  -17    1    1     -1.28      0.00
  -16    1    1     -1.68      0.00
  -15    1    1     -0.02      0.00
  -14    1    1      0.01      0.00
  -13    1    1     -0.98      0.00
  -12    1    1     -1.65      0.00
  -11    1    1     -0.21      0.00
  -10    1    1      1.62      0.00
   -9    1    1      2.49      0.00
   -8    1    1      0.06      0.00
   -7    1    1     -8.93      0.00
   -6    1    1    -14.86      0.00
   -5    1    1    -16.20      0.00
   -4    1    1    -17.81      0.00
   -3    1    1    -35.01      0.00
   -2    1    1    -77.97      0.00
    2    1    1    -32.94      0.00
    3    1    1    -13.99      0.00
    4    1    1    -17.94      0.00
    5    1    1    -17.88      0.00
    6    1    1    -10.69      0.00
    7    1    1     -2.43      0.00
    8    1    1      3.27      0.00
    9    1    1      1.92      0.00
   10    1    1     -1.78      0.00
   11    1    1     -1.20      0.00
   12    1    1     -0.65      0.00
   13    1    1      0.75      0.00
   14    1    1      1.84      0.00
   15    1    1      0.49      0.00
   16    1    1     -2.12      0.00
   17    1    1     -1.99      0.00
   18    1    1      0.25      0.00
  -18    2    1      0.88      0.00
  -17    2    1      0.32      0.00
  -16    2    1     -0.07      0.00
  -15    2    1      0.58      0.00
  -14    2    1      1.97      0.00
  -13    2    1      0.89      0.00
  -12    2    1     -2.02      0.00
  -11    2    1     -2.78      0.00
  -10    2    1     -5.59      0.00
   -9    2    1     -3.90      0.00
   -8    2    1      0.44      0.00
   -7    2    1      0.16      0.00
   -6    2    1     -7.23      0.00
   -5    2    1    -13.81      0.00
   -4    2    1     -7.11      0.00
   -3    2    1     12.77      0.00
   -2    2    1     31.55      0.00
   -1    2    1     -1.51      0.00
    0    2    1    -54.60      0.00
    1    2    1    -63.60      0.00
    2    2    1    -43.28      0.00
    3    2    1    -10.15      0.00
    4    2    1      7.96      0.00
    5    2    1      6.84      0.00
    6    2    1     -0.68      0.00
    7    2    1     -4.43      0.00
    8    2    1      3.52      0.00
    9    2    1      7.80      0.00
   10    2    1      6.23      0.00
   11    2    1      3.19      0.00
   12    2    1      2.06      0.00
   13    2    1      0.61      0.00
   14    2    1     -0.47      0.00
   15    2    1      0.87      0.00
   16    2    1      0.69      0.00
   17    2    1      0.94      0.00
   18    2    1      0.66      0.00
  -18    3    1     -0.13      0.00
  -17    3    1     -0.05      0.00
  -16    3    1      0.05      0.00
  -15    3    1     -1.57      0.00
  -14    3    1     -0.48      0.00
  -13    3    1     -0.74      0.00
  -12    3    1     -1.43      0.00
  -11    3    1     -0.83      0.00
  -10    3    1     -2.03      0.00
   -9    3    1     -5.91      0.00
   -8    3    1     -7.50      0.00
   -7    3    1     -2.50      0.00
   -6    3    1     -4.23      0.00
   -5    3    1     -6.61      0.00
   -4    3    1     -7.82      0.00
   -3    3    1     -4.31      0.00
   -2    3    1      5.92      0.00
   -1    3    1     16.87      0.00
    0    3    1     28.34      0.00
    1    3    1     11.90      0.00
    2    3    1     -5.87      0.00
    3    3    1     -4.23      0.00
    4    3    1     -0.55      0.00
    5    3    1      6.05      0.00
    6    3    1      5.08      0.00
    7    3    1      2.37      0.00
    8    3    1      0.71      0.00
    9    3    1      1.21      0.00
   10    3    1      1.83      0.00
   11    3    1      0.02      0.00
   12    3    1     -0.44      0.00
   13    3    1     -1.89      0.00
   14    3    1     -2.02      0.00
   15    3    1     -2.05      0.00
   16    3    1     -0.66      0.00
   17    3    1      0.09      0.00
   18    3    1     -0.22      0.00
  -18    4    1     -1.74      0.00
  -17    4    1     -0.01      0.00
  -16    4    1     -0.36      0.00
  -15    4    1     -1.46      0.00
  -14    4    1     -0.23      0.00
  -13    4    1      0.23      0.00
  -12    4    1      0.86      0.00
  -11    4    1      0.30      0.00
  -10    4    1      1.95      0.00
   -9    4    1      5.56      0.00
   -8    4    1      9.57      0.00
   -7    4    1      7.60      0.00
   -6    4    1      1.12      0.00
   -5    4    1     -0.75      0.00
   -4    4    1      1.54      0.00
   -3    4    1     14.42      0.00
   -2    4    1     21.96      0.00
   -1    4    1     19.88      0.00
    0    4    1     10.00      0.00
    1    4    1     -1.22      0.00
    2    4    1      1.69      0.00
    3    4    1      6.47      0.00
    4    4    1      9.75      0.00
    5    4    1      3.55      0.00
    6    4    1     -4.43      0.00
    7    4    1     -6.63      0.00
    8    4    1     -7.69      0.00
    9    4    1     -3.06      0.00
   10    4    1      0.27      0.00
   11    4    1     -0.27      0.00
   12    4    1     -1.14      0.00
   13    4    1      1.21      0.00
   14    4    1      1.14      0.00
   15    4    1     -0.11      0.00
   16    4    1      1.27      0.00
   17    4    1      0.55      0.00
   18    4    1      0.39      0.00
  -17    5    1     -0.05      0.00
  -16    5    1     -1.79      0.00
  -15    5    1     -0.17      0.00
  -14    5    1     -0.60      0.00
  -13    5    1     -1.26      0.00
  -12    5    1      1.03      0.00
  -11    5    1      1.47      0.00
  -10    5    1     -1.06      0.00
   -9    5    1     -4.50      0.00
   -8    5    1     -2.68      0.00
   -7    5    1      2.08      0.00
   -6    5    1      2.30      0.00
   -5    5    1    -11.63      0.00
   -4    5    1    -28.38      0.00
   -3    5    1    -31.38      0.00
   -2    5    1    -24.41      0.00
   -1    5    1    -12.31      0.00
    0    5    1     -9.36      0.00
    1    5    1    -19.77      0.00
    2    5    1    -33.28      0.00
    3    5    1    -30.01      0.00
    4    5    1    -12.14      0.00
    5    5    1      1.52      0.00
    6    5    1      5.88      0.00
    7    5    1      0.41      0.00
    8    5    1     -3.49      0.00
    9    5    1     -1.82      0.00
   10    5    1      2.18      0.00
   11    5    1      2.93      0.00
   12    5    1      0.71      0.00
   13    5    1     -0.59      0.00
   14    5    1     -0.74      0.00
   15    5    1      0.73      0.00
   16    5    1      0.39      0.00
   17    5    1      0.77      0.00
  -17    6    1      0.47      0.00
  -16    6    1      0.76      0.00
  -15    6    1      0.43      0.00
  -14    6    1     -0.37      0.00
  -13    6    1     -0.52      0.00
  -12    6    1      0.18      0.00
  -11    6    1      3.29      0.00
  -10    6    1      5.18      0.00
   -9    6    1      3.59      0.00
   -8    6    1      1.87      0.00
   -7    6    1      1.08      0.00
   -6    6    1      5.36      0.00
   -5    6    1     11.71      0.00
   -4    6    1     12.33      0.00
   -3    6    1      4.07      0.00
   -2    6    1     -4.26      0.00
   -1    6    1     -4.48      0.00
    0    6    1     -0.53      0.00
    1    6    1     -0.60      0.00
    2    6    1     -7.93      0.00
    3    6    1    -16.16      0.00
    4    6    1    -18.03      0.00
    5    6    1    -10.59      0.00
    6    6    1     -2.36      0.00
    7    6    1     -0.70      0.00
    8    6    1     -4.25      0.00
    9    6    1     -5.60      0.00
   10    6    1     -3.63      0.00
   11    6    1     -2.33      0.00
   12    6    1     -1.35      0.00
   13    6    1     -1.12      0.00
   14    6    1     -0.46      0.00
   15    6    1     -1.58      0.00
   16    6    1     -2.90      0.00
   17    6    1     -0.71      0.00
  -17    7    1     -0.21      0.00
  -16    7    1      1.60      0.00
  -15    7    1      2.24      0.00
  -14    7    1      1.46      0.00
  -13    7    1      1.14      0.00
  -12    7    1      2.78      0.00
  -11    7    1      4.76      0.00
  -10    7    1      3.67      0.00
   -9    7    1      2.72      0.00
   -8    7    1      4.60      0.00
   -7    7    1      6.68      0.00
   -6    7    1      6.39      0.00
   -5    7    1      0.21      0.00
   -4    7    1     -5.45      0.00
   -3    7    1     -5.92      0.00
   -2    7    1     -6.63      0.00
   -1    7    1     -7.42      0.00
    0    7    1     -5.83      0.00
    1    7    1     -6.15      0.00
    2    7    1     -8.98      0.00
    3    7    1     -8.98      0.00
    4    7    1     -5.42      0.00
    5    7    1      0.01      0.00
    6    7    1      4.49      0.00
    7    7    1      2.98      0.00
    8    7    1      0.34      0.00
    9    7    1      1.08      0.00
   10    7    1      1.63      0.00
   11    7    1      1.79      0.00
   12    7    1      1.75      0.00
   13    7    1      1.20      0.00
   14    7    1      0.65      0.00
   15    7    1      0.65      0.00
   16    7    1     -0.08      0.00
   17    7    1     -1.19      0.00
  -16    8    1     -1.26      0.00
  -15    8    1     -0.63      0.00
  -14    8    1      0.12      0.00
  -13    8    1      0.46      0.00
  -12    8    1     -0.53      0.00
  -11    8    1     -0.12      0.00
  -10    8    1      1.42      0.00
   -9    8    1      0.40      0.00
   -8    8    1     -4.25      0.00
   -7    8    1     -5.54      0.00
   -6    8    1      0.23      0.00
   -5    8    1      5.08      0.00
   -4    8    1      4.76      0.00
   -3    8    1     -1.23      0.00
   -2    8    1     -5.31      0.00
   -1    8    1     -1.99      0.00
    0    8    1      1.54      0.00
    1    8    1      1.77      0.00
    2    8    1      1.22      0.00
    3    8    1     -1.62      0.00
    4    8    1     -3.79      0.00
    5    8    1      2.69      0.00
    6    8    1     11.13      0.00
    7    8    1     11.57      0.00
    8    8    1      4.53      0.00
    9    8    1     -0.93      0.00
   10    8    1      1.13      0.00
   11    8    1      3.54      0.00
   12    8    1      2.33      0.00
   13    8    1      1.27      0.00
   14    8    1      2.92      0.00
   15    8    1      2.93      0.00
   16    8    1      1.50      0.00
  -16    9    1     -1.84      0.00
  -15    9    1     -3.04      0.00
  -14    9    1     -2.44      0.00
  -13    9    1      1.10      0.00
  -12    9    1      1.57      0.00
  -11    9    1      0.02      0.00
  -10    9    1      1.19      0.00
   -9    9    1      4.67      0.00
   -8    9    1      0.98      0.00
   -7    9    1     -6.77      0.00
   -6    9    1    -10.03      0.00
   -5    9    1     -8.14      0.00
   -4    9    1     -4.60      0.00
   -3    9    1     -3.34      0.00
   -2    9    1     -2.85      0.00
   -1    9    1     -4.31      0.00
    0    9    1     -6.69      0.00
    1    9    1     -4.49      0.00
    2    9    1      1.05      0.00
    3    9    1      1.88      0.00
    4    9    1     -1.69      0.00
    5    9    1     -3.05      0.00
    6    9    1      0.30      0.00
    7    9    1      4.41      0.00
    8    9    1      5.95      0.00
    9    9    1      5.36      0.00
   10    9    1      1.01      0.00
   11    9    1     -0.75      0.00
   12    9    1      0.62      0.00
   13    9    1      0.22      0.00
   14    9    1     -1.42      0.00
   15    9    1     -1.44      0.00
   16    9    1      0.40      0.00
  -15   10    1     -1.70      0.00
  -14   10    1     -2.15      0.00
  -13   10    1     -0.82      0.00
  -12   10    1     -0.38      0.00
  -11   10    1     -1.70      0.00
  -10   10    1     -0.29      0.00
   -9   10    1      2.58      0.00
   -8   10    1      2.87      0.00
   -7   10    1      6.65      0.00
   -6   10    1      9.28      0.00
   -5   10    1      6.93      0.00
   -4   10    1      4.86      0.00
   -3   10    1      3.38      0.00
   -2   10    1     -0.94      0.00
   -1   10    1     -2.48      0.00
    0   10    1      3.01      0.00
    1   10    1      5.73      0.00
    2   10    1      0.68      0.00
    3   10    1     -4.57      0.00
    4   10    1     -5.88      0.00
    5   10    1     -6.38      0.00
    6   10    1     -6.79      0.00
    7   10    1     -5.80      0.00
    8   10    1     -2.35      0.00
    9   10    1     -1.42      0.00
   10   10    1     -2.17      0.00
   11   10    1     -1.28      0.00
   12   10    1      0.09      0.00
   13   10    1      1.88      0.00
   14   10    1     -0.22      0.00
   15   10    1     -2.47      0.00
  -15   11    1      1.62      0.00
  -14   11    1      1.06      0.00
  -13   11    1      0.34      0.00
  -12   11    1      1.49      0.00
  -11   11    1      2.86      0.00
  -10   11    1      4.96      0.00
   -9   11    1      4.28      0.00
   -8   11    1      1.12      0.00
   -7   11    1     -1.74      0.00
   -6   11    1     -2.68      0.00
   -5   11    1     -0.22      0.00
   -4   11    1      2.73      0.00
   -3   11    1      4.43      0.00
   -2   11    1      1.71      0.00
   -1   11    1     -4.95      0.00
    0   11    1     -6.56      0.00
    1   11    1      0.65      0.00
    2   11    1      5.45      0.00
    3   11    1      2.19      0.00
    4   11    1     -1.84      0.00
    5   11    1     -3.80      0.00
    6   11    1     -5.00      0.00
    7   11    1     -1.68      0.00
    8   11    1      2.40      0.00
    9   11    1      1.44      0.00
   10   11    1      1.15      0.00
   11   11    1      1.19      0.00
   12   11    1      0.03      0.00
   13   11    1     -0.52      0.00
   14   11    1      2.03      0.00
   15   11    1      3.72      0.00
  -14   12    1      0.63      0.00
  -13   12    1     -1.06      0.00
  -12   12    1     -1.63      0.00
  -11   12    1     -2.04      0.00
  -10   12    1     -2.70      0.00
   -9   12    1     -0.74      0.00
   -8   12    1      2.67      0.00
   -7   12    1      2.28      0.00
   -6   12    1     -0.09      0.00
   -5   12    1     -2.27      0.00
   -4   12    1     -2.94      0.00
   -3   12    1     -0.53      0.00
   -2   12    1      2.71      0.00
   -1   12    1      1.86      0.00
    0   12    1     -2.27      0.00
    1   12    1     -3.08      0.00
    2   12    1      0.31      0.00
    3   12    1      3.03      0.00
    4   12    1      2.27      0.00
    5   12    1     -0.72      0.00
    6   12    1     -3.59      0.00
    7   12    1     -3.10      0.00
    8   12    1      0.00      0.00
    9   12    1      3.25      0.00
   10   12    1      3.74      0.00
   11   12    1      2.21      0.00
   12   12    1      1.84      0.00
   13   12    1      1.04      0.00
   14   12    1     -0.72      0.00
  -13   13    1     -1.35      0.00
  -12   13    1     -0.62      0.00
  -11   13    1      1.81      0.00
  -10   13    1      2.69      0.00
   -9   13    1      0.40      0.00
   -8   13    1     -1.42      0.00
   -7   13    1      1.15      0.00
   -6   13    1      2.51      0.00
   -5   13    1      0.78      0.00
   -4   13    1      0.11      0.00
   -3   13    1      0.90      0.00
   -2   13    1      2.28      0.00
   -1   13    1      3.00      0.00
    0   13    1      2.95      0.00
    1   13    1      2.09      0.00
    2   13    1      1.11      0.00
    3   13    1      1.54      0.00
    4   13    1      3.04      0.00
    5   13    1      2.70      0.00
    6   13    1      1.41      0.00
    7   13    1      1.23      0.00
    8   13    1      0.48      0.00
    9   13    1      1.59      0.00
   10   13    1      3.66      0.00
   11   13    1      2.13      0.00
   12   13    1     -0.77      0.00
   13   13    1     -1.23      0.00
  -12   14    1     -3.09      0.00
  -11   14    1      0.12      0.00
  -10   14    1      3.47      0.00
   -9   14    1      2.24      0.00
   -8   14    1      3.02      0.00
   -7   14    1      4.13      0.00
   -6   14    1      2.09      0.00
   -5   14    1      1.81      0.00
   -4   14    1      1.95      0.00
   -3   14    1      1.42      0.00
   -2   14    1      1.76      0.00
   -1   14    1      1.53      0.00
    0   14    1     -0.59      0.00
    1   14    1     -1.35      0.00
    2   14    1      1.33      0.00
    3   14    1      2.95      0.00
    4   14    1      1.00      0.00
    5   14    1     -1.30      0.00
    6   14    1     -0.87      0.00
    7   14    1     -1.62      0.00
    8   14    1     -3.01      0.00
    9   14    1     -0.45      0.00
   10   14    1      1.28      0.00
   11   14    1      1.19      0.00
   12   14    1      0.91      0.00
  -11   15    1      0.55      0.00
  -10   15    1     -0.63      0.00
   -9   15    1     -1.13      0.00
   -8   15    1      0.20      0.00
   -7   15    1      0.41      0.00
   -6   15    1      1.49      0.00
   -5   15    1      1.53      0.00
   -4   15    1     -0.55      0.00
   -3   15    1     -2.99      0.00
   -2   15    1     -2.89      0.00
   -1   15    1      1.58      0.00
    0   15    1      3.74      0.00
    1   15    1      0.30      0.00
    2   15    1     -2.47      0.00
    3   15    1     -0.63      0.00
    4   15    1      1.46      0.00
    5   15    1      1.37      0.00
    6   15    1      0.41      0.00
    7   15    1     -1.89      0.00
    8   15    1     -1.45      0.00
    9   15    1      0.13      0.00
   10   15    1     -0.11      0.00
   11   15    1      1.44      0.00
  -10   16    1      3.60      0.00
   -9   16    1      2.61      0.00
   -8   16    1     -0.06      0.00
   -7   16    1      0.85      0.00
   -6   16    1      1.92      0.00
   -5   16    1      0.49      0.00
   -4   16    1      1.86      0.00
   -3   16    1      3.01      0.00
   -2   16    1      1.10      0.00
   -1   16    1      0.07      0.00
    0   16    1      1.10      0.00
    1   16    1     -0.06      0.00
    2   16    1     -2.60      0.00
    3   16    1     -1.69      0.00
    4   16    1      0.09      0.00
    5   16    1      0.32      0.00
    6   16    1     -0.60      0.00
    7   16    1     -1.43      0.00
    8   16    1     -1.24      0.00
    9   16    1     -2.13      0.00
   10   16    1     -1.84      0.00
   -8   17    1      1.15      0.00
   -7   17    1      1.69      0.00
   -6   17    1      0.75      0.00
   -5   17    1      0.65      0.00
   -4   17    1     -0.55      0.00
   -3   17    1     -1.31      0.00
   -2   17    1      0.38      0.00
   -1   17    1      1.36      0.00
    0   17    1      1.02      0.00
    1   17    1      0.32      0.00
    2   17    1     -1.63      0.00
    3   17    1     -2.78      0.00
    4   17    1     -0.06      0.00
    5   17    1      2.39      0.00
    6   17    1      0.54      0.00
    7   17    1     -0.01      0.00
    8   17    1      0.71      0.00
   -6   18    1      1.16      0.00
   -5   18    1      1.34      0.00
   -4   18    1     -0.23      0.00
   -3   18    1     -1.21      0.00
   -2   18    1     -0.83      0.00
   -1   18    1     -0.25      0.00
    0   18    1      0.81      0.00
    1   18    1      1.74      0.00
    2   18    1      0.60      0.00
    3   18    1     -0.71      0.00
    4   18    1     -0.68      0.00
    5   18    1     -0.57      0.00
    6   18    1     -0.42      0.00
    0   19    1     -0.22      0.00
  -18    0    2      0.94      0.00
  -17    0    2      0.32      0.00
  -16    0    2      0.39      0.00
  -15    0    2     -0.32      0.00
  -14    0    2      1.15      0.00
  -13    0    2      0.85      0.00
  -12    0    2      0.62      0.00
  -11    0    2     -0.09      0.00
  -10    0    2     -5.38      0.00
   -9    0    2     -4.71      0.00
   -8    0    2      1.48      0.00
   -7    0    2     13.94      0.00
   -6    0    2     19.45      0.00
   -5    0    2     19.31      0.00
   -4    0    2     24.66      0.00
   -3    0    2     61.65      0.00
   -2    0    2    138.06      0.00
    2    0    2     13.46      0.00
    3    0    2      8.30      0.00
    5    0    2     21.22      0.00
    6    0    2     10.40      0.00
    7    0    2     -1.45      0.00
    8    0    2     -3.55      0.00
    9    0    2      0.12      0.00
   10    0    2      4.43      0.00
   11    0    2      1.74      0.00
   12    0    2      1.61      0.00
   13    0    2     -0.76      0.00
   14    0    2     -3.89      0.00
   15    0    2     -2.25      0.00
   16    0    2      1.76      0.00
   17    0    2      3.21      0.00
   18    0    2     -0.29      0.00
  -18    1    2     -1.05      0.00
  -17    1    2     -0.17      0.00
  -16    1    2     -0.47      0.00
  -15    1    2     -2.29      0.00
  -14    1    2     -1.68      0.00
  -13    1    2     -0.24      0.00
  -12    1    2      2.10      0.00
  -11    1    2      1.32      0.00
  -10    1    2      2.57      0.00
   -9    1    2      1.27      0.00
   -8    1    2     -0.93      0.00
   -7    1    2      3.47      0.00
   -6    1    2      8.14      0.00
   -5    1    2     13.71      0.00
   -4    1    2      9.83      0.00
   -3    1    2      3.90      0.00
   -2    1    2      7.82      0.00
   -1    1    2     56.99      0.00
    1    1    2     96.49      0.00
    2    1    2     51.32      0.00
    3    1    2     21.85      0.00
    4    1    2      8.18      0.00
    5    1    2      7.27      0.00
    6    1    2      6.67      0.00
    7    1    2      5.99      0.00
    8    1    2     -2.56      0.00
    9    1    2     -4.59      0.00
   10    1    2     -2.51      0.00
   11    1    2     -2.38      0.00
   12    1    2     -1.68      0.00
   13    1    2     -0.86      0.00
   14    1    2     -0.02      0.00
   15    1    2     -1.78      0.00
   16    1    2     -1.09      0.00
   17    1    2     -0.96      0.00
   18    1    2     -0.68      0.00
  -18    2    2     -0.08      0.00
  -17    2    2      1.08      0.00
  -16    2    2      0.26      0.00
  -15    2    2      0.03      0.00
  -14    2    2     -0.22      0.00
  -13    2    2      0.83      0.00
  -12    2    2      1.63      0.00
  -11    2    2      0.28      0.00
  -10    2    2      1.67      0.00
   -9    2    2      4.01      0.00
   -8    2    2      7.52      0.00
   -7    2    2      8.48      0.00
   -6    2    2     10.01      0.00
   -5    2    2      7.19      0.00
   -4    2    2      2.93      0.00
   -3    2    2      8.33      0.00
   -2    2    2     15.31      0.00
   -1    2    2     25.60      0.00
    0    2    2     22.87      0.00
    1    2    2     13.16      0.00
    2    2    2      4.50      0.00
    3    2    2     -3.80      0.00
    4    2    2      0.13      0.00
    5    2    2      0.34      0.00
    6    2    2     -0.98      0.00
    7    2    2     -2.39      0.00
    8    2    2     -4.53      0.00
    9    2    2     -3.24      0.00
   10    2    2     -1.07      0.00
   11    2    2      0.78      0.00
   12    2    2     -1.00      0.00
   13    2    2     -0.25      0.00
   14    2    2      1.65      0.00
   15    2    2      2.37      0.00
   16    2    2      1.74      0.00
   17    2    2      0.42      0.00
   18    2    2      0.64      0.00
  -18    3    2      0.31      0.00
  -17    3    2     -0.30      0.00
  -16    3    2      0.21      0.00
  -15    3    2      1.23      0.00
  -14    3    2     -0.85      0.00
  -13    3    2     -1.47      0.00
  -12    3    2     -0.20      0.00
  -11    3    2      0.15      0.00
  -10    3    2     -1.41      0.00
   -9    3    2     -4.40      0.00
   -8    3    2     -6.44      0.00
   -7    3    2     -2.99      0.00
   -6    3    2      5.96      0.00
   -5    3    2      5.38      0.00
   -4    3    2     -7.37      0.00
   -3    3    2    -26.26      0.00
   -2    3    2    -33.68      0.00
   -1    3    2    -12.28      0.00
    0    3    2     16.86      0.00
    1    3    2     20.81      0.00
    2    3    2     -0.42      0.00
    3    3    2    -16.39      0.00
    4    3    2    -17.98      0.00
    5    3    2     -8.37      0.00
    6    3    2      3.40      0.00
    7    3    2      4.61      0.00
    8    3    2     -0.89      0.00
    9    3    2     -5.72      0.00
   10    3    2     -4.69      0.00
   11    3    2     -2.09      0.00
   12    3    2     -1.44      0.00
   13    3    2     -2.16      0.00
   14    3    2     -2.18      0.00
   15    3    2     -0.80      0.00
   16    3    2     -0.97      0.00
   17    3    2     -1.01      0.00
   18    3    2     -0.73      0.00
  -18    4    2     -0.44      0.00
  -17    4    2     -0.59      0.00
  -16    4    2      0.37      0.00
  -15    4    2      1.59      0.00
  -14    4    2      1.10      0.00
  -13    4    2      0.54      0.00
  -12    4    2      1.18      0.00
  -11    4    2      2.58      0.00
  -10    4    2      4.40      0.00
   -9    4    2      6.98      0.00
   -8    4    2      5.97      0.00
   -7    4    2      2.10      0.00
   -6    4    2      6.99      0.00
   -5    4    2     18.33      0.00
   -4    4    2     23.78      0.00
   -3    4    2     16.29      0.00
   -2    4    2      2.52      0.00
   -1    4    2     -5.04      0.00
    0    4    2     -2.31      0.00
    1    4    2     13.01      0.00
    2    4    2     26.69      0.00
    3    4    2     18.91      0.00
    4    4    2     -0.77      0.00
    5    4    2    -12.63      0.00
    6    4    2     -9.88      0.00
    7    4    2     -1.86      0.00
    8    4    2     -0.22      0.00
    9    4    2     -1.93      0.00
   10    4    2     -2.89      0.00
   11    4    2     -2.84      0.00
   12    4    2     -1.19      0.00
   13    4    2      0.65      0.00
   14    4    2      0.50      0.00
   15    4    2     -0.96      0.00
   16    4    2     -1.95      0.00
   17    4    2     -1.99      0.00
   18    4    2     -1.62      0.00
  -17    5    2     -0.08      0.00
  -16    5    2     -0.37      0.00
  -15    5    2      0.99      0.00
  -14    5    2      0.54      0.00
  -13    5    2     -0.19      0.00
  -12    5    2     -0.71      0.00
  -11    5    2     -1.96      0.00
  -10    5    2     -3.34      0.00
   -9    5    2     -3.34      0.00
   -8    5    2     -4.79      0.00
   -7    5    2     -6.48      0.00
   -6    5    2     -5.74      0.00
   -5    5    2     -6.80      0.00
   -4    5    2     -6.75      0.00
   -3    5    2     -7.77      0.00
   -2    5    2     -8.85      0.00
   -1    5    2     -9.83      0.00
    0    5    2    -11.88      0.00
    1    5    2     -7.77      0.00
    2    5    2     -1.14      0.00
    3    5    2      4.31      0.00
    4    5    2      4.69      0.00
    5    5    2      2.78      0.00
    6    5    2      3.07      0.00
    7    5    2      3.08      0.00
    8    5    2      4.83      0.00
    9    5    2      4.80      0.00
   10    5    2      2.79      0.00
   11    5    2      2.68      0.00
   12    5    2      2.97      0.00
   13    5    2      1.09      0.00
   14    5    2      1.11      0.00
   15    5    2      2.79      0.00
   16    5    2      1.23      0.00
   17    5    2     -0.55      0.00
  -17    6    2     -0.21      0.00
  -16    6    2     -0.36      0.00
  -15    6    2     -1.58      0.00
  -14    6    2     -1.40      0.00
  -13    6    2     -0.52      0.00
  -12    6    2     -3.74      0.00
  -11    6    2     -4.73      0.00
  -10    6    2     -1.02      0.00
   -9    6    2      1.13      0.00
   -8    6    2     -2.87      0.00
   -7    6    2     -6.30      0.00
   -6    6    2     -4.57      0.00
   -5    6    2      5.69      0.00
   -4    6    2     17.28      0.00
   -3    6    2     15.35      0.00
   -2    6    2     10.46      0.00
   -1    6    2      8.99      0.00
    0    6    2      8.82      0.00
    1    6    2     12.45      0.00
    2    6    2     19.23      0.00
    3    6    2     17.72      0.00
    4    6    2      6.77      0.00
    5    6    2      1.57      0.00
    6    6    2      1.69      0.00
    7    6    2      4.06      0.00
    8    6    2      4.68      0.00
    9    6    2      1.37      0.00
   10    6    2     -1.15      0.00
   11    6    2     -0.15      0.00
   12    6    2      0.13      0.00
   13    6    2     -1.54      0.00
   14    6    2     -0.30      0.00
   15    6    2      0.08      0.00
   16    6    2      0.33      0.00
   17    6    2      0.47      0.00
  -17    7    2      0.34      0.00
  -16    7    2      0.37      0.00
  -15    7    2     -1.87      0.00
  -14    7    2     -1.71      0.00
  -13    7    2      0.60      0.00
  -12    7    2      1.32      0.00
  -11    7    2     -1.14      0.00
  -10    7    2     -2.71      0.00
   -9    7    2      1.54      0.00
   -8    7    2      5.65      0.00
   -7    7    2      4.55      0.00
   -6    7    2     -2.09      0.00
   -5    7    2     -5.05      0.00
   -4    7    2     -1.40      0.00
   -3    7    2      6.25      0.00
   -2    7    2     11.64      0.00
   -1    7    2      7.98      0.00
    0    7    2      3.40      0.00
    1    7    2      4.78      0.00
    2    7    2      9.86      0.00
    3    7    2     12.48      0.00
    4    7    2     10.09      0.00
    5    7    2      0.65      0.00
    6    7    2     -7.34      0.00
    7    7    2     -5.73      0.00
    8    7    2      0.56      0.00
    9    7    2      3.05      0.00
   10    7    2     -0.01      0.00
   11    7    2     -1.27      0.00
   12    7    2     -0.33      0.00
   13    7    2      1.04      0.00
   14    7    2     -0.98      0.00
   15    7    2     -1.59      0.00
   16    7    2      1.15      0.00
   17    7    2      0.88      0.00
  -16    8    2      0.70      0.00
  -15    8    2      0.89      0.00
  -14    8    2      0.27      0.00
  -13    8    2     -1.84      0.00
  -12    8    2     -2.20      0.00
  -11    8    2     -3.45      0.00
  -10    8    2     -3.62      0.00
   -9    8    2     -2.85      0.00
   -8    8    2     -1.56      0.00
   -7    8    2      2.69      0.00
   -6    8    2      5.87      0.00
   -5    8    2      6.29      0.00
   -4    8    2      5.70      0.00
   -3    8    2      6.10      0.00
   -2    8    2      4.91      0.00
   -1    8    2      3.80      0.00
    0    8    2      4.76      0.00
    1    8    2      4.31      0.00
    2    8    2      0.94      0.00
    3    8    2     -1.65      0.00
    4    8    2     -2.15      0.00
    5    8    2     -4.28      0.00
    6    8    2     -8.05      0.00
    7    8    2     -9.06      0.00
    8    8    2     -6.59      0.00
    9    8    2     -5.24      0.00
   10    8    2     -3.06      0.00
   11    8    2     -2.33      0.00
   12    8    2     -1.87      0.00
   13    8    2      0.30      0.00
   14    8    2      0.64      0.00
   15    8    2      0.84      0.00
   16    8    2      0.01      0.00
  -16    9    2      0.17      0.00
  -15    9    2      1.62      0.00
  -14    9    2      0.56      0.00
  -13    9    2     -0.79      0.00
  -12    9    2     -0.86      0.00
  -11    9    2     -1.72      0.00
  -10    9    2     -2.71      0.00
   -9    9    2     -3.62      0.00
   -8    9    2     -3.06      0.00
   -7    9    2     -5.31      0.00
   -6    9    2    -10.45      0.00
   -5    9    2    -11.13      0.00
   -4    9    2     -7.31      0.00
   -3    9    2     -2.04      0.00
   -2    9    2      1.50      0.00
   -1    9    2     -1.73      0.00
    0    9    2     -7.87      0.00
    1    9    2     -6.31      0.00
    2    9    2      0.00      0.00
    3    9    2      2.59      0.00
    4    9    2      1.08      0.00
    5    9    2     -2.67      0.00
    6    9    2     -5.93      0.00
    7    9    2     -4.18      0.00
    8    9    2     -0.46      0.00
    9    9    2      1.10      0.00
   10    9    2     -0.67      0.00
   11    9    2     -2.82      0.00
   12    9    2     -2.64      0.00
   13    9    2     -3.36      0.00
   14    9    2     -1.47      0.00
   15    9    2      1.61      0.00
   16    9    2      1.61      0.00
  -15   10    2      1.16      0.00
  -14   10    2      0.36      0.00
  -13   10    2     -2.08      0.00
  -12   10    2     -2.65      0.00
  -11   10    2     -1.49      0.00
  -10   10    2     -2.89      0.00
   -9   10    2     -4.81      0.00
   -8   10    2     -0.22      0.00
   -7   10    2      6.53      0.00
   -6   10    2      8.13      0.00
   -5   10    2      4.87      0.00
   -4   10    2      0.05      0.00
   -3   10    2     -0.98      0.00
   -2   10    2      3.27      0.00
   -1   10    2      7.15      0.00
    0   10    2      5.64      0.00
    1   10    2     -0.50      0.00
    2   10    2     -3.85      0.00
    3   10    2     -0.06      0.00
    4   10    2      4.53      0.00
    5   10    2      4.37      0.00
    6   10    2      0.90      0.00
    7   10    2     -2.76      0.00
    8   10    2     -2.77      0.00
    9   10    2      0.34      0.00
   10   10    2      2.10      0.00
   11   10    2      2.12      0.00
   12   10    2      1.10      0.00
   13   10    2      0.17      0.00
   14   10    2     -1.16      0.00
   15   10    2     -2.29      0.00
  -15   11    2      1.70      0.00
  -14   11    2      2.72      0.00
  -13   11    2      0.96      0.00
  -12   11    2      0.57      0.00
  -11   11    2      3.19      0.00
  -10   11    2      3.45      0.00
   -9   11    2     -0.56      0.00
   -8   11    2     -2.41      0.00
   -7   11    2     -3.65      0.00
   -6   11    2     -3.74      0.00
   -5   11    2      0.10      0.00
   -4   11    2      2.21      0.00
   -3   11    2      0.30      0.00
   -2   11    2     -0.85      0.00
   -1   11    2      0.79      0.00
    0   11    2      1.22      0.00
    1   11    2     -0.75      0.00
    2   11    2     -1.32      0.00
    3   11    2      0.74      0.00
    4   11    2      3.99      0.00
    5   11    2      5.87      0.00
    6   11    2      5.26      0.00
    7   11    2      3.39      0.00
    8   11    2     -0.25      0.00
    9   11    2     -1.91      0.00
   10   11    2      1.12      0.00
   11   11    2      2.11      0.00
   12   11    2     -0.67      0.00
   13   11    2     -1.77      0.00
   14   11    2      1.13      0.00
   15   11    2      2.69      0.00
  -14   12    2      0.49      0.00
  -13   12    2      1.51      0.00
  -12   12    2      0.05      0.00
  -11   12    2     -2.17      0.00
  -10   12    2     -4.32      0.00
   -9   12    2     -2.23      0.00
   -8   12    2      2.44      0.00
   -7   12    2      1.11      0.00
   -6   12    2     -1.92      0.00
   -5   12    2     -2.56      0.00
   -4   12    2     -2.26      0.00
   -3   12    2     -2.25      0.00
   -2   12    2     -1.37      0.00
   -1   12    2      0.64      0.00
    0   12    2     -0.15      0.00
    1   12    2     -3.12      0.00
    2   12    2     -3.76      0.00
    3   12    2     -2.07      0.00
    4   12    2     -0.48      0.00
    5   12    2      1.32      0.00
    6   12    2      3.11      0.00
    7   12    2      0.49      0.00
    8   12    2     -2.96      0.00
    9   12    2     -1.37      0.00
   10   12    2     -0.82      0.00
   11   12    2     -1.21      0.00
   12   12    2     -0.31      0.00
   13   12    2     -0.49      0.00
   14   12    2     -1.88      0.00
  -13   13    2      1.50      0.00
  -12   13    2      2.57      0.00
  -11   13    2      0.79      0.00
  -10   13    2     -1.72      0.00
   -9   13    2     -2.09      0.00
   -8   13    2     -3.58      0.00
   -7   13    2     -1.78      0.00
   -6   13    2      2.35      0.00
   -5   13    2      1.49      0.00
   -4   13    2     -1.06      0.00
   -3   13    2     -2.83      0.00
   -2   13    2     -3.31      0.00
   -1   13    2     -0.73      0.00
    0   13    2      2.70      0.00
    1   13    2      1.79      0.00
    2   13    2     -2.39      0.00
    3   13    2     -4.20      0.00
    4   13    2     -2.74      0.00
    5   13    2      0.91      0.00
    6   13    2      3.61      0.00
    7   13    2      1.57      0.00
    8   13    2     -0.91      0.00
    9   13    2     -3.08      0.00
   10   13    2     -4.94      0.00
   11   13    2     -3.18      0.00
   12   13    2     -0.07      0.00
   13   13    2      1.54      0.00
  -12   14    2     -0.51      0.00
  -11   14    2     -0.29      0.00
  -10   14    2      1.00      0.00
   -9   14    2      1.36      0.00
   -8   14    2     -0.40      0.00
   -7   14    2     -2.08      0.00
   -6   14    2     -2.96      0.00
   -5   14    2     -0.30      0.00
   -4   14    2      2.19      0.00
   -3   14    2      1.26      0.00
   -2   14    2     -0.92      0.00
   -1   14    2     -2.79      0.00
    0   14    2     -2.63      0.00
    1   14    2     -0.66      0.00
    2   14    2      0.59      0.00
    3   14    2     -0.81      0.00
    4   14    2     -3.26      0.00
    5   14    2     -3.35      0.00
    6   14    2     -1.65      0.00
    7   14    2      0.76      0.00
    8   14    2      1.38      0.00
    9   14    2     -2.05      0.00
   10   14    2     -3.61      0.00
   11   14    2     -2.33      0.00
   12   14    2     -1.00      0.00
  -11   15    2     -1.96      0.00
  -10   15    2     -5.42      0.00
   -9   15    2     -3.56      0.00
   -8   15    2     -0.18      0.00
   -7   15    2     -2.97      0.00
   -6   15    2     -4.89      0.00
   -5   15    2     -2.58      0.00
   -4   15    2     -2.53      0.00
   -3   15    2     -3.28      0.00
   -2   15    2     -1.49      0.00
   -1   15    2      0.53      0.00
    0   15    2      0.57      0.00
    1   15    2      0.36      0.00
    2   15    2     -0.40      0.00
    3   15    2     -1.86      0.00
    4   15    2     -1.16      0.00
    5   15    2     -0.04      0.00
    6   15    2     -1.12      0.00
    7   15    2      0.15      0.00
    8   15    2      2.94      0.00
    9   15    2      2.31      0.00
   10   15    2      0.34      0.00
   11   15    2     -0.17      0.00
  -10   16    2     -1.27      0.00
   -9   16    2     -0.53      0.00
   -8   16    2     -1.23      0.00
   -7   16    2     -1.80      0.00
   -6   16    2     -1.32      0.00
   -5   16    2     -1.69      0.00
   -4   16    2     -0.43      0.00
   -3   16    2      1.41      0.00
   -2   16    2      0.28      0.00
   -1   16    2     -2.76      0.00
    0   16    2     -2.39      0.00
    1   16    2      0.61      0.00
    2   16    2      1.18      0.00
    3   16    2     -0.28      0.00
    4   16    2     -1.48      0.00
    5   16    2     -1.44      0.00
    6   16    2      0.01      0.00
    7   16    2      1.72      0.00
    8   16    2      1.14      0.00
    9   16    2      0.60      0.00
   10   16    2      1.23      0.00
   -8   17    2      0.23      0.00
   -7   17    2      0.25      0.00
   -6   17    2     -0.56      0.00
   -5   17    2     -0.63      0.00
   -4   17    2     -1.34      0.00
   -3   17    2     -0.95      0.00
   -2   17    2      0.43      0.00
   -1   17    2     -0.99      0.00
    0   17    2     -3.00      0.00
    1   17    2     -1.84      0.00
    2   17    2      1.35      0.00
    3   17    2      0.96      0.00
    4   17    2     -1.00      0.00
    5   17    2     -0.70      0.00
    6   17    2     -0.09      0.00
    7   17    2     -0.06      0.00
    8   17    2     -0.57      0.00
   -6   18    2     -0.21      0.00
   -5   18    2      0.86      0.00
   -4   18    2      1.48      0.00
   -3   18    2      0.32      0.00
   -2   18    2     -1.36      0.00
   -1   18    2     -0.07      0.00
    0   18    2      0.16      0.00
    1   18    2     -0.24      0.00
    2   18    2      1.86      0.00
    3   18    2      2.12      0.00
    4   18    2     -0.10      0.00
    5   18    2     -1.37      0.00
    0   19    2     -1.17      0.00
  -18    1    3     -1.13      0.00
  -17    1    3     -1.15      0.00
  -16    1    3     -0.31      0.00
  -15    1    3     -0.14      0.00
  -14    1    3     -1.64      0.00
  -13    1    3     -1.63      0.00
  -12    1    3     -1.08      0.00
  -11    1    3     -1.19      0.00
  -10    1    3      2.06      0.00
   -9    1    3      1.36      0.00
   -8    1    3     -5.28      0.00
   -7    1    3    -12.21      0.00
   -6    1    3    -13.21      0.00
   -5    1    3     -8.76      0.00
   -4    1    3     -9.90      0.00
   -3    1    3    -35.84      0.00
   -2    1    3    -82.84      0.00
   -1    1    3    -90.62      0.00
    1    1    3    -11.34      0.00
    2    1    3     10.54      0.00
    3    1    3      4.66      0.00
    4    1    3     -6.92      0.00
    5    1    3     -9.23      0.00
    6    1    3     -2.92      0.00
    7    1    3      4.57      0.00
    8    1    3      2.66      0.00
    9    1    3     -1.78      0.00
   10    1    3     -3.21      0.00
   11    1    3     -1.36      0.00
   12    1    3      0.05      0.00
   13    1    3      1.18      0.00
   14    1    3      1.63      0.00
   15    1    3      0.10      0.00
   16    1    3     -0.98      0.00
   17    1    3     -1.38      0.00
   18    1    3     -0.35      0.00
  -18    2    3      1.86      0.00
  -17    2    3      0.85      0.00
  -16    2    3     -0.04      0.00
  -15    2    3      1.46      0.00
  -14    2    3      1.67      0.00
  -13    2    3      1.10      0.00
  -12    2    3     -1.02      0.00
  -11    2    3     -0.82      0.00
  -10    2    3      0.81      0.00
   -9    2    3      3.09      0.00
   -8    2    3      4.16      0.00
   -7    2    3     -3.36      0.00
   -6    2    3     -9.60      0.00
   -5    2    3    -10.28      0.00
   -4    2    3     -0.86      0.00
   -3    2    3      4.87      0.00
   -2    2    3    -11.07      0.00
   -1    2    3    -58.13      0.00
    0    2    3   -105.38      0.00
    1    2    3    -78.03      0.00
    2    2    3    -21.67      0.00
    3    2    3     -0.94      0.00
    4    2    3     -0.27      0.00
    5    2    3     -6.96      0.00
    6    2    3     -9.02      0.00
    7    2    3     -4.60      0.00
    8    2    3      4.42      0.00
    9    2    3      6.09      0.00
   10    2    3      1.77      0.00
   11    2    3      1.44      0.00
   12    2    3      1.55      0.00
   13    2    3      2.03      0.00
   14    2    3      2.01      0.00
   15    2    3      1.96      0.00
   16    2    3      0.65      0.00
   17    2    3      0.93      0.00
   18    2    3      1.77      0.00
  -18    3    3      0.83      0.00
  -17    3    3      0.88      0.00
  -16    3    3      1.74      0.00
  -15    3    3      1.00      0.00
  -14    3    3      0.40      0.00
  -13    3    3      0.27      0.00
  -12    3    3     -1.33      0.00
  -11    3    3     -1.69      0.00
  -10    3    3     -5.35      0.00
   -9    3    3     -8.90      0.00
   -8    3    3    -11.49      0.00
   -7    3    3    -11.69      0.00
   -6    3    3    -13.45      0.00
   -5    3    3    -14.81      0.00
   -4    3    3     -9.17      0.00
   -3    3    3     -6.62      0.00
   -2    3    3     -0.71      0.00
   -1    3    3     -5.90      0.00
    0    3    3    -13.96      0.00
    1    3    3    -14.05      0.00
    2    3    3    -16.22      0.00
    3    3    3     -4.65      0.00
    4    3    3      6.29      0.00
    5    3    3     10.98      0.00
    6    3    3      8.39      0.00
    7    3    3      3.02      0.00
    8    3    3      6.03      0.00
    9    3    3      6.22      0.00
   10    3    3      3.14      0.00
   11    3    3      1.19      0.00
   12    3    3      1.84      0.00
   13    3    3     -0.28      0.00
   14    3    3     -2.03      0.00
   15    3    3     -1.00      0.00
   16    3    3     -0.39      0.00
   17    3    3      1.22      0.00
   18    3    3      1.08      0.00
  -18    4    3     -1.60      0.00
  -17    4    3     -0.35      0.00
  -16    4    3      1.15      0.00
  -15    4    3     -0.70      0.00
  -14    4    3      0.22      0.00
  -13    4    3      1.09      0.00
  -12    4    3      0.28      0.00
  -11    4    3      1.10      0.00
  -10    4    3      3.51      0.00
   -9    4    3      4.82      0.00
   -8    4    3      3.69      0.00
   -7    4    3      2.54      0.00
   -6    4    3     -3.46      0.00
   -5    4    3      0.31      0.00
   -4    4    3     14.53      0.00
   -3    4    3     27.53      0.00
   -2    4    3     31.78      0.00
   -1    4    3     22.90      0.00
    0    4    3     17.22      0.00
    1    4    3     13.87      0.00
    2    4    3     18.36      0.00
    3    4    3     20.93      0.00
    4    4    3     13.92      0.00
    5    4    3      6.89      0.00
    6    4    3     -1.90      0.00
    7    4    3     -3.14      0.00
    8    4    3     -0.56      0.00
    9    4    3      1.30      0.00
   10    4    3      0.56      0.00
   11    4    3     -1.52      0.00
   12    4    3     -1.82      0.00
   13    4    3     -1.06      0.00
   14    4    3     -0.08      0.00
   15    4    3     -1.18      0.00
   16    4    3      0.22      0.00
   17    4    3      0.71      0.00
   18    4    3     -0.49      0.00
  -17    5    3      0.50      0.00
  -16    5    3      0.08      0.00
  -15    5    3     -0.41      0.00
  -14    5    3      1.17      0.00
  -13    5    3      2.76      0.00
  -12    5    3      4.00      0.00
  -11    5    3      1.02      0.00
  -10    5    3     -2.68      0.00
   -9    5    3     -2.77      0.00
   -8    5    3      1.25      0.00
   -7    5    3      2.30      0.00
   -6    5    3     -6.73      0.00
   -5    5    3    -19.19      0.00
   -4    5    3    -25.62      0.00
   -3    5    3    -14.03      0.00
   -2    5    3      1.50      0.00
   -1    5    3      4.29      0.00
    0    5    3     -5.32      0.00
    1    5    3    -17.24      0.00
    2    5    3    -18.73      0.00
    3    5    3     -8.20      0.00
    4    5    3      8.67      0.00
    5    5    3     12.29      0.00
    6    5    3      4.70      0.00
    7    5    3     -1.13      0.00
    8    5    3     -0.97      0.00
    9    5    3      2.98      0.00
   10    5    3      4.31      0.00
   11    5    3      3.10      0.00
   12    5    3      1.63      0.00
   13    5    3      2.52      0.00
   14    5    3      1.40      0.00
   15    5    3      1.03      0.00
   16    5    3      2.78      0.00
   17    5    3      2.10      0.00
  -17    6    3     -0.31      0.00
  -16    6    3     -1.31      0.00
  -15    6    3     -0.34      0.00
  -14    6    3     -0.23      0.00
  -13    6    3     -0.95      0.00
  -12    6    3      0.13      0.00
  -11    6    3      2.02      0.00
  -10    6    3      2.88      0.00
   -9    6    3     -0.90      0.00
   -8    6    3     -3.25      0.00
   -7    6    3      0.24      0.00
   -6    6    3      5.20      0.00
   -5    6    3      5.01      0.00
   -4    6    3     -1.53      0.00
   -3    6    3     -7.69      0.00
   -2    6    3     -9.56      0.00
   -1    6    3     -5.54      0.00
    0    6    3     -2.21      0.00
    1    6    3     -6.47      0.00
    2    6    3    -15.54      0.00
    3    6    3    -17.61      0.00
    4    6    3     -9.89      0.00
    5    6    3     -1.14      0.00
    6    6    3      1.68      0.00
    7    6    3     -0.39      0.00
    8    6    3     -2.36      0.00
    9    6    3     -2.63      0.00
   10    6    3     -0.28      0.00
   11    6    3      0.27      0.00
   12    6    3     -0.78      0.00
   13    6    3     -1.16      0.00
   14    6    3     -1.44      0.00
   15    6    3     -2.05      0.00
   16    6    3     -1.98      0.00
   17    6    3      0.21      0.00
  -17    7    3      0.57      0.00
  -16    7    3      0.84      0.00
  -15    7    3      0.49      0.00
  -14    7    3      0.29      0.00
  -13    7    3      0.69      0.00
  -12    7    3      2.44      0.00
  -11    7    3      4.61      0.00
  -10    7    3      3.58      0.00
   -9    7    3      1.58      0.00
   -8    7    3      4.64      0.00
   -7    7    3      5.42      0.00
   -6    7    3      1.27      0.00
   -5    7    3     -2.63      0.00
   -4    7    3     -4.88      0.00
   -3    7    3     -3.37      0.00
   -2    7    3     -1.69      0.00
   -1    7    3     -3.22      0.00
    0    7    3     -4.17      0.00
    1    7    3     -4.76      0.00
    2    7    3     -8.34      0.00
    3    7    3     -9.36      0.00
    4    7    3     -4.24      0.00
    5    7    3     -0.70      0.00
    6    7    3     -1.22      0.00
    7    7    3     -1.96      0.00
    8    7    3     -1.99      0.00
    9    7    3     -0.94      0.00
   10    7    3     -1.01      0.00
   11    7    3     -1.53      0.00
   12    7    3     -1.06      0.00
   13    7    3     -0.47      0.00
   14    7    3     -0.55      0.00
   15    7    3     -1.39      0.00
   16    7    3     -2.04      0.00
   17    7    3     -1.16      0.00
  -16    8    3      1.26      0.00
  -15    8    3      2.76      0.00
  -14    8    3      3.57      0.00
  -13    8    3      1.19      0.00
  -12    8    3      0.22      0.00
  -11    8    3      3.04      0.00
  -10    8    3      3.56      0.00
   -9    8    3      0.42      0.00
   -8    8    3      1.18      0.00
   -7    8    3      6.52      0.00
   -6    8    3     12.82      0.00
   -5    8    3     11.38      0.00
   -4    8    3      2.60      0.00
   -3    8    3     -4.32      0.00
   -2    8    3     -6.29      0.00
   -1    8    3     -1.12      0.00
    0    8    3      5.13      0.00
    1    8    3      2.89      0.00
    2    8    3     -4.03      0.00
    3    8    3     -4.98      0.00
    4    8    3      0.39      0.00
    5    8    3      7.77      0.00
    6    8    3     11.61      0.00
    7    8    3      7.19      0.00
    8    8    3      0.38      0.00
    9    8    3     -1.66      0.00
   10    8    3      1.79      0.00
   11    8    3      3.96      0.00
   12    8    3      3.10      0.00
   13    8    3      2.31      0.00
   14    8    3      1.77      0.00
   15    8    3      0.59      0.00
   16    8    3     -1.29      0.00
  -16    9    3     -1.90      0.00
  -15    9    3     -1.54      0.00
  -14    9    3     -0.02      0.00
  -13    9    3      1.77      0.00
  -12    9    3      1.39      0.00
  -11    9    3      1.74      0.00
  -10    9    3      2.07      0.00
   -9    9    3      0.54      0.00
   -8    9    3     -4.15      0.00
   -7    9    3    -11.42      0.00
   -6    9    3    -13.21      0.00
   -5    9    3     -9.29      0.00
   -4    9    3     -5.30      0.00
   -3    9    3     -6.17      0.00
   -2    9    3     -7.29      0.00
   -1    9    3     -5.21      0.00
    0    9    3     -4.01      0.00
    1    9    3     -1.45      0.00
    2    9    3      3.56      0.00
    3    9    3      4.50      0.00
    4    9    3      1.50      0.00
    5    9    3      2.63      0.00
    6    9    3      7.94      0.00
    7    9    3     10.99      0.00
    8    9    3      7.06      0.00
    9    9    3      2.48      0.00
   10    9    3      1.54      0.00
   11    9    3      1.60      0.00
   12    9    3      1.13      0.00
   13    9    3     -0.25      0.00
   14    9    3      1.35      0.00
   15    9    3      2.00      0.00
   16    9    3      1.32      0.00
  -15   10    3     -3.20      0.00
  -14   10    3     -3.11      0.00
  -13   10    3     -0.54      0.00
  -12   10    3     -0.28      0.00
  -11   10    3     -1.70      0.00
  -10   10    3     -2.07      0.00
   -9   10    3      1.32      0.00
   -8   10    3      2.77      0.00
   -7   10    3      3.04      0.00
   -6   10    3      4.03      0.00
   -5   10    3      2.42      0.00
   -4   10    3      0.23      0.00
   -3   10    3     -0.80      0.00
   -2   10    3      0.54      0.00
   -1   10    3      3.95      0.00
    0   10    3      6.26      0.00
    1   10    3      3.52      0.00
    2   10    3     -0.39      0.00
    3   10    3     -1.03      0.00
    4   10    3     -1.51      0.00
    5   10    3     -2.14      0.00
    6   10    3      0.15      0.00
    7   10    3      0.88      0.00
    8   10    3      0.18      0.00
    9   10    3      0.93      0.00
   10   10    3     -1.33      0.00
   11   10    3     -2.32      0.00
   12   10    3     -0.25      0.00
   13   10    3      1.60      0.00
   14   10    3     -1.20      0.00
   15   10    3     -4.37      0.00
  -15   11    3     -1.19      0.00
  -14   11    3     -1.22      0.00
  -13   11    3      0.92      0.00
  -12   11    3      2.28      0.00
  -11   11    3      2.03      0.00
  -10   11    3      3.43      0.00
   -9   11    3      2.99      0.00
   -8   11    3     -1.92      0.00
   -7   11    3     -2.02      0.00
   -6   11    3      1.32      0.00
   -5   11    3      2.79      0.00
   -4   11    3      3.55      0.00
   -3   11    3      2.39      0.00
   -2   11    3     -3.27      0.00
   -1   11    3     -5.80      0.00
    0   11    3      0.51      0.00
    1   11    3      5.77      0.00
    2   11    3      3.25      0.00
    3   11    3     -1.50      0.00
    4   11    3     -3.54      0.00
    5   11    3     -3.64      0.00
    6   11    3     -2.69      0.00
    7   11    3     -0.76      0.00
    8   11    3      0.70      0.00
    9   11    3     -1.90      0.00
   10   11    3     -3.34      0.00
   11   11    3     -2.05      0.00
   12   11    3     -0.93      0.00
   13   11    3      1.30      0.00
   14   11    3      2.16      0.00
   15   11    3      2.16      0.00
  -14   12    3     -0.94      0.00
  -13   12    3     -0.36      0.00
  -12   12    3     -0.32      0.00
  -11   12    3     -1.02      0.00
  -10   12    3     -0.14      0.00
   -9   12    3      1.86      0.00
   -8   12    3      2.57      0.00
   -7   12    3      0.04      0.00
   -6   12    3     -2.32      0.00
   -5   12    3     -1.76      0.00
   -4   12    3      0.12      0.00
   -3   12    3      2.32      0.00
   -2   12    3      1.73      0.00
   -1   12    3     -2.26      0.00
    0   12    3     -4.32      0.00
    1   12    3     -0.45      0.00
    2   12    3      3.39      0.00
    3   12    3      1.63      0.00
    4   12    3     -2.19      0.00
    5   12    3     -4.19      0.00
    6   12    3     -4.77      0.00
    7   12    3     -2.19      0.00
    8   12    3      1.82      0.00
    9   12    3      2.32      0.00
   10   12    3      1.35      0.00
   11   12    3      0.99      0.00
   12   12    3      0.85      0.00
   13   12    3     -0.46      0.00
   14   12    3     -0.59      0.00
  -13   13    3      0.24      0.00
  -12   13    3      1.58      0.00
  -11   13    3      1.30      0.00
  -10   13    3     -0.07      0.00
   -9   13    3      0.49      0.00
   -8   13    3     -0.17      0.00
   -7   13    3     -0.26      0.00
   -6   13    3      1.49      0.00
   -5   13    3     -0.06      0.00
   -4   13    3     -1.86      0.00
   -3   13    3      0.01      0.00
   -2   13    3      2.75      0.00
   -1   13    3      2.97      0.00
    0   13    3      1.67      0.00
    1   13    3      1.02      0.00
    2   13    3      0.79      0.00
    3   13    3      1.15      0.00
    4   13    3      2.14      0.00
    5   13    3      2.10      0.00
    6   13    3      0.61      0.00
    7   13    3      1.14      0.00
    8   13    3      2.65      0.00
    9   13    3      2.82      0.00
   10   13    3      2.57      0.00
   11   13    3      1.78      0.00
   12   13    3      1.29      0.00
   13   13    3      1.09      0.00
  -12   14    3     -1.66      0.00
  -11   14    3      0.86      0.00
  -10   14    3      4.62      0.00
   -9   14    3      4.32      0.00
   -8   14    3      1.79      0.00
   -7   14    3      3.01      0.00
   -6   14    3      2.72      0.00
   -5   14    3      1.24      0.00
   -4   14    3      2.25      0.00
   -3   14    3      4.03      0.00
   -2   14    3      3.37      0.00
   -1   14    3     -0.53      0.00
    0   14    3     -2.23      0.00
    1   14    3      0.57      0.00
    2   14    3      3.49      0.00
    3   14    3      3.57      0.00
    4   14    3      2.32      0.00
    5   14    3      0.52      0.00
    6   14    3      0.08      0.00
    7   14    3      1.82      0.00
    8   14    3      1.25      0.00
    9   14    3      1.04      0.00
   10   14    3      2.95      0.00
   11   14    3      2.17      0.00
   12   14    3     -0.48      0.00
  -11   15    3     -0.63      0.00
  -10   15    3      0.70      0.00
   -9   15    3      0.00      0.00
   -8   15    3      1.66      0.00
   -7   15    3      2.78      0.00
   -6   15    3      2.06      0.00
   -5   15    3      1.49      0.00
   -4   15    3     -1.08      0.00
   -3   15    3     -2.11      0.00
   -2   15    3      0.41      0.00
   -1   15    3      2.52      0.00
    0   15    3      1.00      0.00
    1   15    3     -0.48      0.00
    2   15    3      1.59      0.00
    3   15    3      3.50      0.00
    4   15    3      2.86      0.00
    5   15    3      1.14      0.00
    6   15    3      0.16      0.00
    7   15    3     -1.69      0.00
    8   15    3     -2.43      0.00
    9   15    3      0.71      0.00
   10   15    3      2.00      0.00
   11   15    3      1.97      0.00
  -10   16    3      2.97      0.00
   -9   16    3      1.71      0.00
   -8   16    3      0.14      0.00
   -7   16    3      0.54      0.00
   -6   16    3      2.51      0.00
   -5   16    3      1.66      0.00
   -4   16    3      1.45      0.00
   -3   16    3      1.17      0.00
   -2   16    3     -1.39      0.00
   -1   16    3     -0.97      0.00
    0   16    3      1.20      0.00
    1   16    3      0.18      0.00
    2   16    3     -0.98      0.00
    3   16    3      1.30      0.00
    4   16    3      2.07      0.00
    5   16    3      0.35      0.00
    6   16    3      0.53      0.00
    7   16    3     -0.27      0.00
    8   16    3     -1.26      0.00
    9   16    3     -0.21      0.00
   -8   17    3      0.14      0.00
   -7   17    3      1.47      0.00
   -6   17    3      1.66      0.00
   -5   17    3     -0.18      0.00
   -4   17    3      0.01      0.00
   -3   17    3      1.25      0.00
   -2   17    3      1.54      0.00
   -1   17    3      1.14      0.00
    0   17    3      0.88      0.00
    1   17    3     -0.45      0.00
    2   17    3     -1.79      0.00
    3   17    3     -0.20      0.00
    4   17    3      2.35      0.00
    5   17    3      2.51      0.00
    6   17    3      0.03      0.00
    7   17    3     -1.92      0.00
    8   17    3     -1.40      0.00
   -6   18    3     -0.02      0.00
   -5   18    3      0.47      0.00
   -4   18    3      0.60      0.00
   -3   18    3     -0.69      0.00
   -2   18    3     -0.78      0.00
   -1   18    3      1.14      0.00
    0   18    3      2.05      0.00
    1   18    3      1.32      0.00
    2   18    3     -0.20      0.00
    3   18    3     -1.51      0.00
    4   18    3     -1.00      0.00
    5   18    3      0.52      0.00
    0   19    3     -0.22      0.00
  -18    0    4      1.54      0.00
  -17    0    4      0.53      0.00
  -16    0    4     -0.38      0.00
  -15    0    4      0.97      0.00
  -14    0    4      2.17      0.00
  -13    0    4      1.02      0.00
  -12    0    4     -1.41      0.00
  -11    0    4      1.32      0.00
  -10    0    4     -1.80      0.00
   -9    0    4     -2.02      0.00
   -8    0    4      6.39      0.00
   -7    0    4     10.81      0.00
   -6    0    4      8.73      0.00
   -5    0    4      1.16      0.00
   -4    0    4      7.24      0.00
   -3    0    4     36.48      0.00
   -2    0    4     79.67      0.00
   -1    0    4     52.42      0.00
    1    0    4    -66.23      0.00
    2    0    4    -48.72      0.00
    3    0    4    -22.77      0.00
    4    0    4     -5.03      0.00
    5    0    4     -1.02      0.00
    6    0    4     -4.17      0.00
    7    0    4    -11.28      0.00
    8    0    4     -3.08      0.00
    9    0    4      3.63      0.00
   10    0    4      3.21      0.00
   11    0    4      2.30      0.00
   12    0    4      1.61      0.00
   13    0    4     -0.43      0.00
   14    0    4     -2.51      0.00
   15    0    4      0.33      0.00
   16    0    4      1.06      0.00
   17    0    4      1.28      0.00
   18    0    4      0.35      0.00
  -18    1    4     -1.13      0.00
  -17    1    4     -1.27      0.00
  -16    1    4     -0.43      0.00
  -15    1    4     -1.78      0.00
  -14    1    4     -1.39      0.00
  -13    1    4     -1.44      0.00
  -12    1    4     -0.47      0.00
  -11    1    4      0.01      0.00
  -10    1    4     -3.92      0.00
   -9    1    4     -4.78      0.00
   -8    1    4     -3.09      0.00
   -7    1    4      4.63      0.00
   -6    1    4      9.09      0.00
   -5    1    4     11.26      0.00
   -4    1    4     10.81      0.00
   -3    1    4     18.83      0.00
   -2    1    4     55.05      0.00
   -1    1    4     92.40      0.00
    0    1    4    111.50      0.00
    1    1    4     76.22      0.00
    2    1    4     24.09      0.00
    3    1    4     13.79      0.00
    4    1    4     13.54      0.00
    5    1    4     14.45      0.00
    6    1    4     10.77      0.00
    7    1    4      3.57      0.00
    8    1    4     -1.25      0.00
    9    1    4     -1.45      0.00
   10    1    4      1.16      0.00
   11    1    4     -0.91      0.00
   12    1    4      0.10      0.00
   13    1    4     -0.40      0.00
   14    1    4     -2.64      0.00
   15    1    4     -3.13      0.00
   16    1    4     -1.03      0.00
   17    1    4      0.24      0.00
   18    1    4     -1.55      0.00
  -18    2    4     -0.12      0.00
  -17    2    4      0.29      0.00
  -16    2    4     -1.09      0.00
  -15    2    4     -1.93      0.00
  -14    2    4      0.25      0.00
  -13    2    4      0.82      0.00
  -12    2    4      1.63      0.00
  -11    2    4      2.19      0.00
  -10    2    4      3.92      0.00
   -9    2    4      5.90      0.00
   -8    2    4     10.55      0.00
   -7    2    4     15.61      0.00
   -6    2    4     13.10      0.00
   -5    2    4      9.98      0.00
   -4    2    4      7.64      0.00
   -3    2    4     17.90      0.00
   -2    2    4     33.19      0.00
   -1    2    4     40.82      0.00
    0    2    4     33.09      0.00
    1    2    4     11.25      0.00
    2    2    4      6.01      0.00
    3    2    4      5.43      0.00
    4    2    4      2.69      0.00
    5    2    4      1.01      0.00
    6    2    4     -2.55      0.00
    7    2    4     -2.84      0.00
    8    2    4     -3.38      0.00
    9    2    4     -0.03      0.00
   10    2    4      1.33      0.00
   11    2    4     -0.51      0.00
   12    2    4     -1.90      0.00
   13    2    4     -0.85      0.00
   14    2    4      1.51      0.00
   15    2    4      1.10      0.00
   16    2    4      0.59      0.00
   17    2    4     -0.62      0.00
   18    2    4     -0.49      0.00
  -18    3    4     -0.99      0.00
  -17    3    4      0.21      0.00
  -16    3    4      0.00      0.00
  -15    3    4     -0.79      0.00
  -14    3    4     -1.35      0.00
  -13    3    4     -1.32      0.00
  -12    3    4     -1.02      0.00
  -11    3    4     -2.62      0.00
  -10    3    4     -4.61      0.00
   -9    3    4     -6.22      0.00
   -8    3    4     -3.38      0.00
   -7    3    4      2.49      0.00
   -6    3    4      5.46      0.00
   -5    3    4     -2.50      0.00
   -4    3    4    -19.00      0.00
   -3    3    4    -25.72      0.00
   -2    3    4    -15.93      0.00
   -1    3    4      6.72      0.00
    0    3    4     19.55      0.00
    1    3    4      5.65      0.00
    2    3    4    -19.25      0.00
    3    3    4    -25.12      0.00
    4    3    4    -10.57      0.00
    5    3    4      1.26      0.00
    6    3    4      5.39      0.00
    7    3    4      1.11      0.00
    8    3    4     -4.87      0.00
    9    3    4     -4.90      0.00
   10    3    4     -1.23      0.00
   11    3    4      0.85      0.00
   12    3    4     -0.46      0.00
   13    3    4     -0.62      0.00
   14    3    4     -0.07      0.00
   15    3    4      0.49      0.00
   16    3    4      0.32      0.00
   17    3    4     -0.39      0.00
   18    3    4     -0.03      0.00
  -18    4    4     -1.02      0.00
  -17    4    4     -1.59      0.00
  -16    4    4     -1.74      0.00
  -15    4    4     -0.57      0.00
  -14    4    4     -1.16      0.00
  -13    4    4     -2.36      0.00
  -12    4    4     -1.48      0.00
  -11    4    4      0.90      0.00
  -10    4    4      3.45      0.00
   -9    4    4      3.33      0.00
   -8    4    4      3.08      0.00
   -7    4    4      7.30      0.00
   -6    4    4     16.29      0.00
   -5    4    4     20.18      0.00
   -4    4    4     13.00      0.00
   -3    4    4      2.18      0.00
   -2    4    4     -6.75      0.00
   -1    4    4     -1.99      0.00
    0    4    4     15.21      0.00
    1    4    4     23.08      0.00
    2    4    4     15.01      0.00
    3    4    4     -2.05      0.00
    4    4    4    -16.31      0.00
    5    4    4    -16.93      0.00
    6    4    4     -8.15      0.00
    7    4    4     -2.02      0.00
    8    4    4     -4.64      0.00
    9    4    4     -8.13      0.00
   10    4    4     -5.94      0.00
   11    4    4     -3.57      0.00
   12    4    4     -3.46      0.00
   13    4    4     -2.77      0.00
   14    4    4     -1.79      0.00
   15    4    4     -1.62      0.00
   16    4    4     -1.78      0.00
   17    4    4     -2.09      0.00
   18    4    4     -1.92      0.00
  -18    5    4      1.00      0.00
  -17    5    4      0.61      0.00
  -16    5    4      0.04      0.00
  -15    5    4      0.81      0.00
  -14    5    4      1.10      0.00
  -13    5    4      0.76      0.00
  -12    5    4      1.23      0.00
  -11    5    4      0.71      0.00
  -10    5    4     -1.14      0.00
   -9    5    4     -0.37      0.00
   -8    5    4      2.34      0.00
   -7    5    4      0.66      0.00
   -6    5    4      1.09      0.00
   -5    5    4      0.91      0.00
   -4    5    4     -4.29      0.00
   -3    5    4     -7.83      0.00
   -2    5    4     -9.86      0.00
   -1    5    4     -9.48      0.00
    0    5    4     -8.96      0.00
    1    5    4     -5.34      0.00
    2    5    4     -0.99      0.00
    3    5    4     -1.78      0.00
    4    5    4     -5.07      0.00
    5    5    4     -8.59      0.00
    6    5    4     -5.51      0.00
    7    5    4     -1.00      0.00
    8    5    4     -0.90      0.00
    9    5    4     -0.75      0.00
   10    5    4      0.25      0.00
   11    5    4      0.39      0.00
   12    5    4      1.30      0.00
   13    5    4      2.65      0.00
   14    5    4      1.80      0.00
   15    5    4      1.53      0.00
   16    5    4      0.09      0.00
   17    5    4     -1.38      0.00
  -17    6    4     -0.21      0.00
  -16    6    4     -0.76      0.00
  -15    6    4      0.72      0.00
  -14    6    4     -0.34      0.00
  -13    6    4     -3.30      0.00
  -12    6    4     -5.36      0.00
  -11    6    4     -3.71      0.00
  -10    6    4     -0.43      0.00
   -9    6    4     -0.60      0.00
   -8    6    4     -5.78      0.00
   -7    6    4     -7.48      0.00
   -6    6    4      1.26      0.00
   -5    6    4      8.26      0.00
   -4    6    4      8.81      0.00
   -3    6    4      0.31      0.00
   -2    6    4     -9.62      0.00
   -1    6    4     -8.05      0.00
    0    6    4     -0.53      0.00
    1    6    4      5.17      0.00
    2    6    4      5.59      0.00
    3    6    4      2.15      0.00
    4    6    4     -4.17      0.00
    5    6    4     -3.78      0.00
    6    6    4      2.81      0.00
    7    6    4      4.53      0.00
    8    6    4      2.12      0.00
    9    6    4      0.04      0.00
   10    6    4      0.34      0.00
   11    6    4      1.06      0.00
   12    6    4      1.09      0.00
   13    6    4     -1.33      0.00
   14    6    4     -0.73      0.00
   15    6    4      1.09      0.00
   16    6    4     -0.24      0.00
   17    6    4     -0.69      0.00
  -17    7    4     -0.71      0.00
  -16    7    4     -0.85      0.00
  -15    7    4     -2.69      0.00
  -14    7    4     -2.95      0.00
  -13    7    4     -0.08      0.00
  -12    7    4     -0.69      0.00
  -11    7    4     -2.35      0.00
  -10    7    4     -1.17      0.00
   -9    7    4      2.81      0.00
   -8    7    4      2.30      0.00
   -7    7    4     -4.12      0.00
   -6    7    4    -10.19      0.00
   -5    7    4     -7.28      0.00
   -4    7    4      4.57      0.00
   -3    7    4     11.08      0.00
   -2    7    4     11.15      0.00
   -1    7    4      6.62      0.00
    0    7    4      2.03      0.00
    1    7    4      5.91      0.00
    2    7    4     14.68      0.00
    3    7    4     14.42      0.00
    4    7    4      4.47      0.00
    5    7    4     -2.24      0.00
    6    7    4     -1.93      0.00
    7    7    4      1.78      0.00
    8    7    4      3.51      0.00
    9    7    4      2.89      0.00
   10    7    4      0.11      0.00
   11    7    4     -0.19      0.00
   12    7    4      0.02      0.00
   13    7    4     -1.07      0.00
   14    7    4      0.53      0.00
   15    7    4      1.37      0.00
   16    7    4      2.20      0.00
   17    7    4      1.62      0.00
  -16    8    4      0.56      0.00
  -15    8    4     -0.14      0.00
  -14    8    4     -0.66      0.00
  -13    8    4     -0.62      0.00
  -12    8    4     -0.45      0.00
  -11    8    4     -1.65      0.00
  -10    8    4     -1.69      0.00
   -9    8    4      2.51      0.00
   -8    8    4      5.03      0.00
   -7    8    4      7.68      0.00
   -6    8    4     10.51      0.00
   -5    8    4     10.07      0.00
   -4    8    4      7.93      0.00
   -3    8    4      7.63      0.00
   -2    8    4      7.41      0.00
   -1    8    4      5.49      0.00
    0    8    4      5.08      0.00
    1    8    4      3.55      0.00
    2    8    4      0.64      0.00
    3    8    4     -0.36      0.00
    4    8    4     -1.01      0.00
    5    8    4     -3.53      0.00
    6    8    4     -5.20      0.00
    7    8    4     -5.64      0.00
    8    8    4     -3.68      0.00
    9    8    4     -1.57      0.00
   10    8    4     -0.88      0.00
   11    8    4      0.02      0.00
   12    8    4      0.79      0.00
   13    8    4      2.93      0.00
   14    8    4      0.73      0.00
   15    8    4     -1.23      0.00
   16    8    4      0.53      0.00
  -16    9    4     -0.32      0.00
  -15    9    4     -0.12      0.00
  -14    9    4     -0.59      0.00
  -13    9    4     -0.38      0.00
  -12    9    4      0.05      0.00
  -11    9    4     -2.40      0.00
  -10    9    4     -2.91      0.00
   -9    9    4     -1.76      0.00
   -8    9    4     -4.57      0.00
   -7    9    4     -8.15      0.00
   -6    9    4     -9.89      0.00
   -5    9    4     -8.00      0.00
   -4    9    4     -1.71      0.00
   -3    9    4      3.19      0.00
   -2    9    4     -0.01      0.00
   -1    9    4     -7.56      0.00
    0    9    4     -9.79      0.00
    1    9    4     -3.69      0.00
    2    9    4      1.68      0.00
    3    9    4     -1.17      0.00
    4    9    4     -6.25      0.00
    5    9    4     -8.07      0.00
    6    9    4     -8.64      0.00
    7    9    4     -6.03      0.00
    8    9    4     -1.94      0.00
    9    9    4     -1.95      0.00
   10    9    4     -2.92      0.00
   11    9    4     -4.05      0.00
   12    9    4     -3.60      0.00
   13    9    4     -1.68      0.00
   14    9    4      0.87      0.00
   15    9    4      3.54      0.00
   16    9    4      2.47      0.00
  -15   10    4      1.25      0.00
  -14   10    4     -0.39      0.00
  -13   10    4     -2.10      0.00
  -12   10    4     -1.75      0.00
  -11   10    4     -2.10      0.00
  -10   10    4     -2.73      0.00
   -9   10    4     -1.06      0.00
   -8   10    4      2.97      0.00
   -7   10    4      6.33      0.00
   -6   10    4      4.89      0.00
   -5   10    4      0.83      0.00
   -4   10    4     -1.37      0.00
   -3   10    4      1.31      0.00
   -2   10    4      6.43      0.00
   -1   10    4      4.52      0.00
    0   10    4     -3.38      0.00
    1   10    4     -5.93      0.00
    2   10    4     -2.51      0.00
    3   10    4     -0.07      0.00
    4   10    4     -0.20      0.00
    5   10    4     -1.71      0.00
    6   10    4     -3.87      0.00
    7   10    4     -4.32      0.00
    8   10    4     -1.19      0.00
    9   10    4      2.70      0.00
   10   10    4      1.61      0.00
   11   10    4     -0.71      0.00
   12   10    4     -0.63      0.00
   13   10    4     -2.02      0.00
   14   10    4     -3.08      0.00
   15   10    4     -1.50      0.00
  -15   11    4      2.33      0.00
  -14   11    4      2.35      0.00
  -13   11    4     -0.57      0.00
  -12   11    4     -1.09      0.00
  -11   11    4      0.95      0.00
  -10   11    4      1.96      0.00
   -9   11    4     -1.21      0.00
   -8   11    4     -3.33      0.00
   -7   11    4     -0.55      0.00
   -6   11    4      2.17      0.00
   -5   11    4      3.06      0.00
   -4   11    4      1.39      0.00
   -3   11    4     -0.43      0.00
   -2   11    4      0.19      0.00
   -1   11    4      1.08      0.00
    0   11    4      0.46      0.00
    1   11    4     -1.25      0.00
    2   11    4     -1.42      0.00
    3   11    4      1.31      0.00
    4   11    4      4.29      0.00
    5   11    4      4.09      0.00
    6   11    4      0.93      0.00
    7   11    4     -1.02      0.00
    8   11    4     -0.78      0.00
    9   11    4     -0.29      0.00
   10   11    4      1.71      0.00
   11   11    4      2.72      0.00
   12   11    4      0.90      0.00
   13   11    4      0.19      0.00
   14   11    4      1.07      0.00
   15   11    4      1.08      0.00
  -14   12    4      2.74      0.00
  -13   12    4      0.73      0.00
  -12   12    4     -1.90      0.00
  -11   12    4     -1.27      0.00
  -10   12    4      0.22      0.00
   -9   12    4     -0.35      0.00
   -8   12    4      1.95      0.00
   -7   12    4      0.44      0.00
   -6   12    4     -4.28      0.00
   -5   12    4     -2.86      0.00
   -4   12    4     -0.11      0.00
   -3   12    4     -0.29      0.00
   -2   12    4      0.13      0.00
   -1   12    4      0.75      0.00
    0   12    4     -2.07      0.00
    1   12    4     -3.86      0.00
    2   12    4     -1.11      0.00
    3   12    4      1.49      0.00
    4   12    4      2.42      0.00
    5   12    4      2.15      0.00
    6   12    4      0.39      0.00
    7   12    4     -0.97      0.00
    8   12    4     -1.53      0.00
    9   12    4      0.34      0.00
   10   12    4      2.83      0.00
   11   12    4      2.03      0.00
   12   12    4     -1.08      0.00
   13   12    4     -3.61      0.00
   14   12    4     -1.73      0.00
  -13   13    4      2.19      0.00
  -12   13    4      1.25      0.00
  -11   13    4     -0.13      0.00
  -10   13    4     -2.83      0.00
   -9   13    4     -3.28      0.00
   -8   13    4     -0.08      0.00
   -7   13    4      1.53      0.00
   -6   13    4      1.89      0.00
   -5   13    4     -0.01      0.00
   -4   13    4     -2.14      0.00
   -3   13    4     -2.87      0.00
   -2   13    4     -1.68      0.00
   -1   13    4      2.17      0.00
    0   13    4      3.39      0.00
    1   13    4     -0.72      0.00
    2   13    4     -4.29      0.00
    3   13    4     -2.47      0.00
    4   13    4      1.02      0.00
    5   13    4      2.64      0.00
    6   13    4      2.85      0.00
    7   13    4     -0.84      0.00
    8   13    4     -4.32      0.00
    9   13    4     -2.27      0.00
   10   13    4     -1.05      0.00
   11   13    4     -1.30      0.00
   12   13    4     -0.27      0.00
   13   13    4      1.28      0.00
  -12   14    4     -0.68      0.00
  -11   14    4      0.13      0.00
  -10   14    4      1.24      0.00
   -9   14    4      0.19      0.00
   -8   14    4     -2.98      0.00
   -7   14    4     -1.45      0.00
   -6   14    4      1.15      0.00
   -5   14    4      0.67      0.00
   -4   14    4      1.23      0.00
   -3   14    4      0.63      0.00
   -2   14    4     -2.32      0.00
   -1   14    4     -3.34      0.00
    0   14    4     -0.67      0.00
    1   14    4      0.45      0.00
    2   14    4     -1.82      0.00
    3   14    4     -3.25      0.00
    4   14    4     -3.02      0.00
    5   14    4     -1.51      0.00
    6   14    4      0.37      0.00
    7   14    4     -0.05      0.00
    8   14    4     -1.32      0.00
    9   14    4     -3.06      0.00
   10   14    4     -4.14      0.00
   11   14    4     -3.08      0.00
   12   14    4     -1.75      0.00
  -11   15    4     -1.76      0.00
  -10   15    4     -2.54      0.00
   -9   15    4     -2.86      0.00
   -8   15    4     -1.92      0.00
   -7   15    4     -2.65      0.00
   -6   15    4     -4.42      0.00
   -5   15    4     -2.15      0.00
   -4   15    4     -0.74      0.00
   -3   15    4     -1.55      0.00
   -2   15    4     -0.05      0.00
   -1   15    4      2.68      0.00
    0   15    4      2.39      0.00
    1   15    4     -0.38      0.00
    2   15    4     -1.75      0.00
    3   15    4     -2.16      0.00
    4   15    4     -2.45      0.00
    5   15    4     -1.97      0.00
    6   15    4     -2.14      0.00
    7   15    4     -2.02      0.00
    8   15    4     -0.52      0.00
    9   15    4     -0.87      0.00
   10   15    4     -2.03      0.00
   11   15    4     -1.21      0.00
  -10   16    4     -2.93      0.00
   -9   16    4     -2.77      0.00
   -8   16    4     -1.25      0.00
   -7   16    4     -3.11      0.00
   -6   16    4     -3.54      0.00
   -5   16    4     -1.51      0.00
   -4   16    4     -0.11      0.00
   -3   16    4     -0.63      0.00
   -2   16    4     -1.80      0.00
   -1   16    4     -0.89      0.00
    0   16    4      0.81      0.00
    1   16    4      1.00      0.00
    2   16    4     -1.59      0.00
    3   16    4     -3.77      0.00
    4   16    4     -2.70      0.00
    5   16    4     -0.86      0.00
    6   16    4      0.03      0.00
    7   16    4      1.63      0.00
    8   16    4      3.03      0.00
    9   16    4      1.72      0.00
   -8   17    4     -0.27      0.00
   -7   17    4     -0.79      0.00
   -6   17    4     -0.31      0.00
   -5   17    4     -1.13      0.00
   -4   17    4     -1.65      0.00
   -3   17    4     -0.29      0.00
   -2   17    4      1.07      0.00
   -1   17    4     -1.45      0.00
    0   17    4     -2.57      0.00
    1   17    4     -0.04      0.00
    2   17    4      0.19      0.00
    3   17    4     -1.49      0.00
    4   17    4     -1.74      0.00
    5   17    4     -0.85      0.00
    6   17    4     -1.16      0.00
    7   17    4     -0.61      0.00
    8   17    4      0.33      0.00
   -6   18    4     -0.63      0.00
   -5   18    4      0.87      0.00
   -4   18    4      0.41      0.00
   -3   18    4     -1.23      0.00
   -2   18    4     -1.13      0.00
   -1   18    4     -0.95      0.00
    0   18    4     -1.19      0.00
    1   18    4     -0.62      0.00
    2   18    4      1.35      0.00
    3   18    4     -0.05      0.00
    4   18    4     -2.48      0.00
    5   18    4     -1.32      0.00
  -18    1    5     -1.44      0.00
  -17    1    5     -0.67      0.00
  -16    1    5      0.78      0.00
  -15    1    5      0.05      0.00
  -14    1    5     -1.62      0.00
  -13    1    5     -1.26      0.00
  -12    1    5      0.80      0.00
  -11    1    5     -1.09      0.00
  -10    1    5     -1.84      0.00
   -9    1    5     -1.92      0.00
   -8    1    5     -7.86      0.00
   -7    1    5    -10.58      0.00
   -6    1    5     -5.13      0.00
   -5    1    5      1.73      0.00
   -4    1    5     -3.65      0.00
   -3    1    5    -19.91      0.00
   -2    1    5    -32.72      0.00
   -1    1    5     -7.38      0.00
    0    1    5     50.66      0.00
    1    1    5     64.10      0.00
    2    1    5     34.53      0.00
    3    1    5     12.61      0.00
    4    1    5      5.09      0.00
    5    1    5      5.28      0.00
    6    1    5      7.51      0.00
    7    1    5      8.40      0.00
    8    1    5      1.22      0.00
    9    1    5     -4.29      0.00
   10    1    5     -2.27      0.00
   11    1    5     -0.68      0.00
   12    1    5     -0.34      0.00
   13    1    5      0.38      0.00
   14    1    5      0.66      0.00
   15    1    5     -0.79      0.00
   16    1    5     -0.42      0.00
   17    1    5      0.31      0.00
   18    1    5     -0.05      0.00
  -18    2    5      1.22      0.00
  -17    2    5      0.05      0.00
  -16    2    5     -1.26      0.00
  -15    2    5      0.64      0.00
  -14    2    5      1.20      0.00
  -13    2    5      1.33      0.00
  -12    2    5      1.74      0.00
  -11    2    5      1.24      0.00
  -10    2    5      6.07      0.00
   -9    2    5      9.00      0.00
   -8    2    5      5.54      0.00
   -7    2    5     -2.53      0.00
   -6    2    5     -5.06      0.00
   -5    2    5     -0.79      0.00
   -4    2    5      3.25      0.00
   -3    2    5     -3.57      0.00
   -2    2    5    -38.47      0.00
   -1    2    5    -63.49      0.00
    0    2    5    -58.49      0.00
    1    2    5    -29.67      0.00
    2    2    5      4.27      0.00
    3    2    5      3.83      0.00
    4    2    5     -9.85      0.00
    5    2    5    -16.51      0.00
    6    2    5    -12.00      0.00
    7    2    5     -0.71      0.00
    8    2    5      2.16      0.00
    9    2    5     -0.24      0.00
   10    2    5     -2.15      0.00
   11    2    5     -0.30      0.00
   12    2    5      0.05      0.00
   13    2    5      0.59      0.00
   14    2    5      1.95      0.00
   15    2    5      1.98      0.00
   16    2    5      1.32      0.00
   17    2    5      0.08      0.00
   18    2    5      0.75      0.00
  -18    3    5      2.32      0.00
  -17    3    5      2.11      0.00
  -16    3    5      1.26      0.00
  -15    3    5      1.89      0.00
  -14    3    5      1.15      0.00
  -13    3    5      1.17      0.00
  -12    3    5     -0.41      0.00
  -11    3    5     -2.29      0.00
  -10    3    5     -4.55      0.00
   -9    3    5     -6.00      0.00
   -8    3    5     -7.87      0.00
   -7    3    5    -15.06      0.00
   -6    3    5    -15.75      0.00
   -5    3    5    -13.46      0.00
   -4    3    5    -10.21      0.00
   -3    3    5    -13.16      0.00
   -2    3    5    -20.74      0.00
   -1    3    5    -30.09      0.00
    0    3    5    -43.31      0.00
    1    3    5    -30.71      0.00
    2    3    5    -13.08      0.00
    3    3    5     -4.47      0.00
    4    3    5      4.04      0.00
    5    3    5      4.40      0.00
    6    3    5      3.88      0.00
    7    3    5      3.26      0.00
    8    3    5      5.83      0.00
    9    3    5      4.97      0.00
   10    3    5      1.70      0.00
   11    3    5      2.25      0.00
   12    3    5      3.49      0.00
   13    3    5      2.96      0.00
   14    3    5      0.48      0.00
   15    3    5      0.09      0.00
   16    3    5     -0.40      0.00
   17    3    5      1.42      0.00
   18    3    5      2.91      0.00
  -18    4    5      0.23      0.00
  -17    4    5      0.07      0.00
  -16    4    5      0.85      0.00
  -15    4    5      0.85      0.00
  -14    4    5     -0.45      0.00
  -13    4    5     -1.24      0.00
  -12    4    5     -1.61      0.00
  -11    4    5      1.05      0.00
  -10    4    5      2.47      0.00
   -9    4    5      1.72      0.00
   -8    4    5     -3.74      0.00
   -7    4    5     -7.59      0.00
   -6    4    5     -5.17      0.00
   -5    4    5      4.27      0.00
   -4    4    5     20.22      0.00
   -3    4    5     22.12      0.00
   -2    4    5     13.96      0.00
   -1    4    5      4.11      0.00
    0    4    5      4.48      0.00
    1    4    5     14.29      0.00
    2    4    5     18.45      0.00
    3    4    5     18.24      0.00
    4    4    5      9.54      0.00
    5    4    5      4.96      0.00
    6    4    5      3.35      0.00
    7    4    5      2.13      0.00
    8    4    5      4.65      0.00
    9    4    5      3.10      0.00
   10    4    5     -0.91      0.00
   11    4    5     -2.61      0.00
   12    4    5     -1.56      0.00
   13    4    5     -3.13      0.00
   14    4    5     -2.78      0.00
   15    4    5     -1.38      0.00
   16    4    5     -1.28      0.00
   17    4    5      0.03      0.00
   18    4    5     -0.10      0.00
  -18    5    5     -0.01      0.00
  -17    5    5      0.89      0.00
  -16    5    5      2.47      0.00
  -15    5    5      1.00      0.00
  -14    5    5      2.44      0.00
  -13    5    5      5.20      0.00
  -12    5    5      4.54      0.00
  -11    5    5      1.54      0.00
  -10    5    5     -0.43      0.00
   -9    5    5      2.24      0.00
   -8    5    5      4.62      0.00
   -7    5    5      0.18      0.00
   -6    5    5    -13.63      0.00
   -5    5    5    -17.67      0.00
   -4    5    5     -4.97      0.00
   -3    5    5     10.94      0.00
   -2    5    5     20.74      0.00
   -1    5    5     14.96      0.00
    0    5    5      0.73      0.00
    1    5    5     -6.44      0.00
    2    5    5      4.42      0.00
    3    5    5     18.13      0.00
    4    5    5     21.04      0.00
    5    5    5     14.54      0.00
    6    5    5      3.90      0.00
    7    5    5      0.40      0.00
    8    5    5      2.73      0.00
    9    5    5      5.31      0.00
   10    5    5      3.54      0.00
   11    5    5      1.28      0.00
   12    5    5      0.79      0.00
   13    5    5      1.39      0.00
   14    5    5      1.97      0.00
   15    5    5      1.45      0.00
   16    5    5      1.95      0.00
   17    5    5      0.82      0.00
  -17    6    5      0.06      0.00
  -16    6    5      0.03      0.00
  -15    6    5      0.55      0.00
  -14    6    5      0.97      0.00
  -13    6    5      0.80      0.00
  -12    6    5      1.69      0.00
  -11    6    5      0.44      0.00
  -10    6    5     -1.63      0.00
   -9    6    5     -3.09      0.00
   -8    6    5     -3.93      0.00
   -7    6    5     -0.68      0.00
   -6    6    5      1.14      0.00
   -5    6    5     -2.50      0.00
   -4    6    5     -8.88      0.00
   -3    6    5    -10.41      0.00
   -2    6    5     -6.05      0.00
   -1    6    5     -1.83      0.00
    0    6    5     -3.22      0.00
    1    6    5     -9.71      0.00
    2    6    5    -12.30      0.00
    3    6    5     -5.58      0.00
    4    6    5      4.95      0.00
    5    6    5      8.44      0.00
    6    6    5      4.60      0.00
    7    6    5      0.23      0.00
    8    6    5      0.62      0.00
    9    6    5      2.35      0.00
   10    6    5      2.53      0.00
   11    6    5      1.69      0.00
   12    6    5      0.66      0.00
   13    6    5      0.45      0.00
   14    6    5     -1.30      0.00
   15    6    5     -1.83      0.00
   16    6    5      0.01      0.00
   17    6    5      0.71      0.00
  -17    7    5     -0.26      0.00
  -16    7    5     -0.68      0.00
  -15    7    5     -1.41      0.00
  -14    7    5     -1.68      0.00
  -13    7    5      0.15      0.00
  -12    7    5      2.33      0.00
  -11    7    5      2.11      0.00
  -10    7    5      1.18      0.00
   -9    7    5     -0.85      0.00
   -8    7    5     -1.44      0.00
   -7    7    5     -1.31      0.00
   -6    7    5     -5.63      0.00
   -5    7    5     -6.93      0.00
   -4    7    5     -3.01      0.00
   -3    7    5      0.99      0.00
   -2    7    5      3.37      0.00
   -1    7    5      2.01      0.00
    0    7    5     -2.69      0.00
    1    7    5     -5.87      0.00
    2    7    5     -5.34      0.00
    3    7    5     -3.24      0.00
    4    7    5     -0.58      0.00
    5    7    5     -0.18      0.00
    6    7    5     -3.32      0.00
    7    7    5     -3.84      0.00
    8    7    5     -1.57      0.00
    9    7    5     -0.90      0.00
   10    7    5     -2.01      0.00
   11    7    5     -2.92      0.00
   12    7    5     -2.77      0.00
   13    7    5     -2.31      0.00
   14    7    5     -1.40      0.00
   15    7    5     -1.21      0.00
   16    7    5     -1.21      0.00
   17    7    5     -0.58      0.00
  -16    8    5      2.21      0.00
  -15    8    5      2.99      0.00
  -14    8    5      2.63      0.00
  -13    8    5      0.52      0.00
  -12    8    5      0.73      0.00
  -11    8    5      3.17      0.00
  -10    8    5      3.36      0.00
   -9    8    5      1.63      0.00
   -8    8    5      6.73      0.00
   -7    8    5     14.65      0.00
   -6    8    5     16.04      0.00
   -5    8    5     10.72      0.00
   -4    8    5      0.41      0.00
   -3    8    5     -4.69      0.00
   -2    8    5     -1.48      0.00
   -1    8    5      4.20      0.00
    0    8    5      6.81      0.00
    1    8    5      0.82      0.00
    2    8    5     -8.21      0.00
    3    8    5     -6.68      0.00
    4    8    5      3.58      0.00
    5    8    5      7.43      0.00
    6    8    5      3.29      0.00
    7    8    5     -1.61      0.00
    8    8    5     -2.92      0.00
    9    8    5     -1.76      0.00
   10    8    5     -0.32      0.00
   11    8    5      1.00      0.00
   12    8    5      1.21      0.00
   13    8    5      0.78      0.00
   14    8    5     -1.79      0.00
   15    8    5     -3.30      0.00
   16    8    5     -3.10      0.00
  -16    9    5      0.02      0.00
  -15    9    5      0.54      0.00
  -14    9    5      2.20      0.00
  -13    9    5      1.70      0.00
  -12    9    5      0.32      0.00
  -11    9    5      1.37      0.00
  -10    9    5      1.63      0.00
   -9    9    5     -3.11      0.00
   -8    9    5     -6.13      0.00
   -7    9    5     -7.17      0.00
   -6    9    5     -6.06      0.00
   -5    9    5     -3.52      0.00
   -4    9    5     -3.70      0.00
   -3    9    5     -6.76      0.00
   -2    9    5     -9.18      0.00
   -1    9    5     -5.01      0.00
    0    9    5      1.54      0.00
    1    9    5      4.20      0.00
    2    9    5      3.23      0.00
    3    9    5      1.74      0.00
    4    9    5      2.88      0.00
    5    9    5      6.65      0.00
    6    9    5      8.05      0.00
    7    9    5      6.22      0.00
    8    9    5      2.52      0.00
    9    9    5     -0.80      0.00
   10    9    5      1.29      0.00
   11    9    5      3.22      0.00
   12    9    5      2.14      0.00
   13    9    5      0.59      0.00
   14    9    5      1.94      0.00
   15    9    5      2.69      0.00
   16    9    5     -0.17      0.00
  -15   10    5     -1.14      0.00
  -14   10    5     -0.90      0.00
  -13   10    5     -0.15      0.00
  -12   10    5     -0.51      0.00
  -11   10    5      0.00      0.00
  -10   10    5     -0.45      0.00
   -9   10    5     -0.06      0.00
   -8   10    5      2.44      0.00
   -7   10    5      0.37      0.00
   -6   10    5     -2.84      0.00
   -5   10    5     -3.02      0.00
   -4   10    5     -2.22      0.00
   -3   10    5     -2.50      0.00
   -2   10    5      0.97      0.00
   -1   10    5      6.19      0.00
    0   10    5      4.73      0.00
    1   10    5      0.47      0.00
    2   10    5      0.41      0.00
    3   10    5      2.26      0.00
    4   10    5      2.11      0.00
    5   10    5      2.23      0.00
    6   10    5      5.16      0.00
    7   10    5      6.87      0.00
    8   10    5      3.77      0.00
    9   10    5      2.22      0.00
   10   10    5      1.53      0.00
   11   10    5      1.30      0.00
   12   10    5      1.89      0.00
   13   10    5     -0.29      0.00
   14   10    5     -1.53      0.00
   15   10    5     -2.10      0.00
  -15   11    5     -2.50      0.00
  -14   11    5     -2.53      0.00
  -13   11    5     -0.55      0.00
  -12   11    5      0.68      0.00
  -11   11    5      0.25      0.00
  -10   11    5     -1.24      0.00
   -9   11    5     -1.56      0.00
   -8   11    5     -2.72      0.00
   -7   11    5     -1.57      0.00
   -6   11    5      1.95      0.00
   -5   11    5      2.30      0.00
   -4   11    5      0.80      0.00
   -3   11    5     -1.16      0.00
   -2   11    5     -3.01      0.00
   -1   11    5     -0.49      0.00
    0   11    5      6.15      0.00
    1   11    5      6.06      0.00
    2   11    5     -0.41      0.00
    3   11    5     -2.28      0.00
    4   11    5     -0.75      0.00
    5   11    5     -0.57      0.00
    6   11    5      1.14      0.00
    7   11    5      1.59      0.00
    8   11    5     -0.68      0.00
    9   11    5     -2.47      0.00
   10   11    5     -3.58      0.00
   11   11    5     -2.75      0.00
   12   11    5     -0.61      0.00
   13   11    5      3.44      0.00
   14   11    5      2.95      0.00
  -14   12    5     -2.13      0.00
  -13   12    5     -0.74      0.00
  -12   12    5      0.29      0.00
  -11   12    5      0.12      0.00
  -10   12    5      0.94      0.00
   -9   12    5      1.17      0.00
   -8   12    5     -0.19      0.00
   -7   12    5     -1.29      0.00
   -6   12    5     -1.90      0.00
   -5   12    5     -0.50      0.00
   -4   12    5      1.81      0.00
   -3   12    5      1.85      0.00
   -2   12    5     -1.90      0.00
   -1   12    5     -4.69      0.00
    0   12    5     -2.01      0.00
    1   12    5      2.31      0.00
    2   12    5      2.73      0.00
    3   12    5     -0.94      0.00
    4   12    5     -4.29      0.00
    5   12    5     -4.17      0.00
    6   12    5     -2.15      0.00
    7   12    5     -0.31      0.00
    8   12    5      1.16      0.00
    9   12    5     -0.36      0.00
   10   12    5     -2.03      0.00
   11   12    5     -1.61      0.00
   12   12    5     -0.86      0.00
   13   12    5     -0.54      0.00
   14   12    5     -0.33      0.00
  -13   13    5      0.65      0.00
  -12   13    5      1.80      0.00
  -11   13    5      1.07      0.00
  -10   13    5     -1.68      0.00
   -9   13    5     -1.04      0.00
   -8   13    5      1.24      0.00
   -7   13    5     -0.16      0.00
   -6   13    5     -0.62      0.00
   -5   13    5      0.07      0.00
   -4   13    5     -0.26      0.00
   -3   13    5      0.54      0.00
   -2   13    5      1.77      0.00
   -1   13    5      1.91      0.00
    0   13    5      0.96      0.00
    1   13    5      0.41      0.00
    2   13    5      0.50      0.00
    3   13    5      0.23      0.00
    4   13    5     -0.63      0.00
    5   13    5     -0.70      0.00
    6   13    5     -0.06      0.00
    7   13    5      0.99      0.00
    8   13    5      2.03      0.00
    9   13    5      1.41      0.00
   10   13    5      0.67      0.00
   11   13    5      1.17      0.00
   12   13    5      2.44      0.00
   13   13    5      2.68      0.00
  -12   14    5      0.93      0.00
  -11   14    5      2.15      0.00
  -10   14    5      1.69      0.00
   -9   14    5      3.15      0.00
   -8   14    5      1.46      0.00
   -7   14    5     -0.12      0.00
   -6   14    5      1.07      0.00
   -5   14    5      0.94      0.00
   -4   14    5      0.93      0.00
   -3   14    5      1.55      0.00
   -2   14    5      0.83      0.00
   -1   14    5     -1.89      0.00
    0   14    5     -2.60      0.00
    1   14    5      0.54      0.00
    2   14    5      2.38      0.00
    3   14    5      0.94      0.00
    4   14    5      0.04      0.00
    5   14    5      0.91      0.00
    6   14    5      1.75      0.00
    7   14    5      3.98      0.00
    8   14    5      5.05      0.00
    9   14    5      2.64      0.00
   10   14    5      1.16      0.00
   11   14    5      0.55      0.00
   12   14    5     -0.31      0.00
  -11   15    5     -0.21      0.00
  -10   15    5      1.17      0.00
   -9   15    5      2.19      0.00
   -8   15    5      2.95      0.00
   -7   15    5      3.49      0.00
   -6   15    5      0.97      0.00
   -5   15    5     -0.16      0.00
   -4   15    5     -0.17      0.00
   -3   15    5      0.74      0.00
   -2   15    5      3.10      0.00
   -1   15    5      1.92      0.00
    0   15    5     -1.19      0.00
    1   15    5      0.13      0.00
    2   15    5      4.45      0.00
    3   15    5      5.19      0.00
    4   15    5      2.78      0.00
    5   15    5      0.50      0.00
    6   15    5     -0.52      0.00
    7   15    5      0.12      0.00
    8   15    5     -0.40      0.00
    9   15    5     -0.20      0.00
   10   15    5      1.61      0.00
   11   15    5      2.11      0.00
  -10   16    5      1.11      0.00
   -9   16    5      0.09      0.00
   -8   16    5      1.46      0.00
   -7   16    5      1.64      0.00
   -6   16    5      1.42      0.00
   -5   16    5      1.64      0.00
   -4   16    5     -0.30      0.00
   -3   16    5     -2.28      0.00
   -2   16    5     -2.58      0.00
   -1   16    5     -1.45      0.00
    0   16    5     -1.35      0.00
    1   16    5     -1.12      0.00
    2   16    5      1.48      0.00
    3   16    5      3.13      0.00
    4   16    5      2.06      0.00
    5   16    5      0.91      0.00
    6   16    5      1.79      0.00
    7   16    5      1.51      0.00
    8   16    5      0.19      0.00
    9   16    5      1.64      0.00
   -8   17    5      0.48      0.00
   -7   17    5      0.93      0.00
   -6   17    5      2.32      0.00
   -5   17    5     -0.05      0.00
   -4   17    5     -0.59      0.00
   -3   17    5      1.08      0.00
   -2   17    5      0.49      0.00
   -1   17    5     -0.37      0.00
    0   17    5      0.22      0.00
    1   17    5      0.02      0.00
    2   17    5      0.26      0.00
    3   17    5      3.20      0.00
    4   17    5      3.83      0.00
    5   17    5      0.61      0.00
    6   17    5     -1.09      0.00
    7   17    5     -1.60      0.00
    8   17    5     -1.77      0.00
   -5   18    5     -0.53      0.00
   -4   18    5      0.78      0.00
   -3   18    5      0.74      0.00
   -2   18    5     -0.15      0.00
   -1   18    5      0.80      0.00
    0   18    5      1.81      0.00
    1   18    5      0.17      0.00
    2   18    5     -1.05      0.00
    3   18    5     -0.07      0.00
    4   18    5      1.25      0.00
    5   18    5      1.46      0.00
  -18    0    6      1.35      0.00
  -17    0    6      0.68      0.00
  -16    0    6     -0.94      0.00
  -15    0    6      0.94      0.00
  -14    0    6      2.02      0.00
  -13    0    6      2.13      0.00
  -12    0    6     -1.05      0.00
  -11    0    6     -0.59      0.00
  -10    0    6      4.70      0.00
   -9    0    6      5.10      0.00
   -8    0    6      7.43      0.00
   -7    0    6      3.72      0.00
   -6    0    6     -6.02      0.00
   -5    0    6    -15.47      0.00
   -4    0    6     -8.05      0.00
   -3    0    6      1.12      0.00
   -2    0    6    -24.63      0.00
   -1    0    6    -78.81      0.00
    0    0    6   -138.95      0.00
    1    0    6   -126.19      0.00
    2    0    6    -63.68      0.00
    3    0    6    -33.70      0.00
    4    0    6    -21.72      0.00
    5    0    6    -20.30      0.00
    6    0    6    -19.51      0.00
    7    0    6    -13.83      0.00
    8    0    6     -2.88      0.00
    9    0    6      3.07      0.00
   10    0    6      0.44      0.00
   11    0    6      2.17      0.00
   12    0    6      1.47      0.00
   13    0    6     -0.19      0.00
   14    0    6      0.12      0.00
   15    0    6      2.23      0.00
   16    0    6      1.07      0.00
   17    0    6     -1.05      0.00
   18    0    6      0.40      0.00
  -18    1    6     -0.42      0.00
  -17    1    6     -0.75      0.00
  -16    1    6      0.09      0.00
  -15    1    6     -0.17      0.00
  -14    1    6     -1.22      0.00
  -13    1    6     -1.92      0.00
  -12    1    6     -3.67      0.00
  -11    1    6     -1.97      0.00
  -10    1    6     -5.09      0.00
   -9    1    6     -7.27      0.00
   -8    1    6     -3.64      0.00
   -7    1    6      0.29      0.00
   -6    1    6      2.68      0.00
   -5    1    6      0.86      0.00
   -4    1    6      5.25      0.00
   -3    1    6     17.37      0.00
   -2    1    6     46.40      0.00
   -1    1    6     51.02      0.00
    0    1    6     19.87      0.00
    1    1    6      2.94      0.00
    2    1    6     -6.49      0.00
    3    1    6     -1.69      0.00
    4    1    6      8.14      0.00
    5    1    6     10.83      0.00
    6    1    6      7.42      0.00
    7    1    6     -2.16      0.00
    8    1    6     -1.36      0.00
    9    1    6      0.77      0.00
   10    1    6      0.95      0.00
   11    1    6      1.01      0.00
   12    1    6      2.04      0.00
   13    1    6      1.01      0.00
   14    1    6     -2.35      0.00
   15    1    6     -1.89      0.00
   16    1    6     -1.00      0.00
   17    1    6      0.43      0.00
   18    1    6     -0.35      0.00
  -18    2    6     -0.27      0.00
  -17    2    6     -1.45      0.00
  -16    2    6     -1.03      0.00
  -15    2    6     -1.24      0.00
  -14    2    6     -0.33      0.00
  -13    2    6     -0.28      0.00
  -12    2    6      0.11      0.00
  -11    2    6      2.03      0.00
  -10    2    6      2.52      0.00
   -9    2    6      4.68      0.00
   -8    2    6      8.23      0.00
   -7    2    6     13.06      0.00
   -6    2    6      9.85      0.00
   -5    2    6      7.38      0.00
   -4    2    6     14.41      0.00
   -3    2    6     25.15      0.00
   -2    2    6     35.97      0.00
   -1    2    6     31.96      0.00
    0    2    6     20.63      0.00
    1    2    6      5.36      0.00
    2    2    6      1.65      0.00
    3    2    6      9.31      0.00
    4    2    6      5.45      0.00
    5    2    6      1.42      0.00
    6    2    6     -1.90      0.00
    7    2    6     -2.49      0.00
    8    2    6      0.20      0.00
    9    2    6      2.66      0.00
   10    2    6      2.17      0.00
   11    2    6     -1.19      0.00
   12    2    6     -0.81      0.00
   13    2    6     -1.05      0.00
   14    2    6     -1.40      0.00
   15    2    6     -0.85      0.00
   16    2    6     -0.01      0.00
   17    2    6     -0.73      0.00
   18    2    6     -2.22      0.00
  -18    3    6     -0.63      0.00
  -17    3    6      0.47      0.00
  -16    3    6      1.05      0.00
  -15    3    6     -0.75      0.00
  -14    3    6     -0.36      0.00
  -13    3    6     -0.08      0.00
  -12    3    6     -1.26      0.00
  -11    3    6     -2.86      0.00
  -10    3    6     -4.48      0.00
   -9    3    6     -4.65      0.00
   -8    3    6      0.79      0.00
   -7    3    6      6.77      0.00
   -6    3    6      0.93      0.00
   -5    3    6     -9.68      0.00
   -4    3    6    -16.45      0.00
   -3    3    6    -10.06      0.00
   -2    3    6     10.13      0.00
   -1    3    6     22.44      0.00
    0    3    6     10.33      0.00
    1    3    6    -12.29      0.00
    2    3    6    -18.95      0.00
    3    3    6     -9.57      0.00
    4    3    6      5.31      0.00
    5    3    6     11.03      0.00
    6    3    6      4.85      0.00
    7    3    6     -2.11      0.00
    8    3    6     -3.02      0.00
    9    3    6      1.91      0.00
   10    3    6      3.55      0.00
   11    3    6      1.76      0.00
   12    3    6      0.74      0.00
   13    3    6      1.73      0.00
   14    3    6      2.33      0.00
   15    3    6      0.82      0.00
   16    3    6      0.04      0.00
   17    3    6      0.04      0.00
   18    3    6      0.50      0.00
  -18    4    6     -2.54      0.00
  -17    4    6     -2.31      0.00
  -16    4    6     -1.27      0.00
  -15    4    6     -1.23      0.00
  -14    4    6     -2.63      0.00
  -13    4    6     -3.78      0.00
  -12    4    6     -2.50      0.00
  -11    4    6     -1.15      0.00
  -10    4    6     -0.82      0.00
   -9    4    6     -2.46      0.00
   -8    4    6     -1.47      0.00
   -7    4    6      7.84      0.00
   -6    4    6     15.19      0.00
   -5    4    6     11.34      0.00
   -4    4    6     -0.35      0.00
   -3    4    6     -6.91      0.00
   -2    4    6     -3.85      0.00
   -1    4    6      5.71      0.00
    0    4    6     18.11      0.00
    1    4    6     15.16      0.00
    2    4    6     -4.27      0.00
    3    4    6    -17.33      0.00
    4    4    6    -16.28      0.00
    5    4    6     -7.91      0.00
    6    4    6     -2.21      0.00
    7    4    6     -3.40      0.00
    8    4    6     -6.30      0.00
    9    4    6     -6.49      0.00
   10    4    6     -3.74      0.00
   11    4    6     -1.92      0.00
   12    4    6     -2.90      0.00
   13    4    6     -2.97      0.00
   14    4    6     -1.27      0.00
   15    4    6     -0.61      0.00
   16    4    6     -0.05      0.00
   17    4    6      0.00      0.00
  -18    5    6     -0.64      0.00
  -17    5    6     -1.18      0.00
  -16    5    6     -1.14      0.00
  -15    5    6     -0.76      0.00
  -14    5    6      0.34      0.00
  -13    5    6      1.44      0.00
  -12    5    6      1.97      0.00
  -11    5    6      1.42      0.00
  -10    5    6      1.53      0.00
   -9    5    6      1.62      0.00
   -8    5    6      4.82      0.00
   -7    5    6      8.35      0.00
   -6    5    6      7.13      0.00
   -5    5    6      3.11      0.00
   -4    5    6     -3.39      0.00
   -3    5    6     -2.47      0.00
   -2    5    6      1.77      0.00
   -1    5    6      2.27      0.00
    0    5    6      3.26      0.00
    1    5    6      3.10      0.00
    2    5    6      0.11      0.00
    3    5    6     -7.44      0.00
    4    5    6    -12.36      0.00
    5    5    6    -12.48      0.00
    6    5    6     -9.77      0.00
    7    5    6     -5.19      0.00
    8    5    6     -4.66      0.00
    9    5    6     -5.18      0.00
   10    5    6     -2.58      0.00
   11    5    6     -0.22      0.00
   12    5    6     -0.15      0.00
   13    5    6      1.53      0.00
   14    5    6      1.92      0.00
   15    5    6      0.69      0.00
   16    5    6      0.48      0.00
   17    5    6     -0.30      0.00
  -17    6    6      0.63      0.00
  -16    6    6     -0.28      0.00
  -15    6    6      0.65      0.00
  -14    6    6      0.38      0.00
  -13    6    6     -2.47      0.00
  -12    6    6     -2.86      0.00
  -11    6    6     -1.21      0.00
  -10    6    6     -1.29      0.00
   -9    6    6     -3.33      0.00
   -8    6    6     -3.10      0.00
   -7    6    6     -0.64      0.00
   -6    6    6      7.94      0.00
   -5    6    6      9.83      0.00
   -4    6    6     -4.23      0.00
   -3    6    6    -16.57      0.00
   -2    6    6    -20.25      0.00
   -1    6    6    -14.58      0.00
    0    6    6     -5.07      0.00
    1    6    6     -1.38      0.00
    2    6    6     -7.94      0.00
    3    6    6    -14.96      0.00
    4    6    6    -13.40      0.00
    5    6    6     -8.50      0.00
    6    6    6     -2.90      0.00
    7    6    6     -0.58      0.00
    8    6    6     -1.50      0.00
    9    6    6     -1.83      0.00
   10    6    6      0.30      0.00
   11    6    6      0.91      0.00
   12    6    6      1.17      0.00
   13    6    6      1.89      0.00
   14    6    6      0.18      0.00
   15    6    6     -0.09      0.00
   16    6    6     -0.79      0.00
   17    6    6     -0.62      0.00
  -17    7    6     -0.53      0.00
  -16    7    6     -1.66      0.00
  -15    7    6     -1.50      0.00
  -14    7    6     -1.14      0.00
  -13    7    6     -1.34      0.00
  -12    7    6     -2.92      0.00
  -11    7    6     -1.83      0.00
  -10    7    6      1.05      0.00
   -9    7    6      0.44      0.00
   -8    7    6     -4.65      0.00
   -7    7    6    -11.21      0.00
   -6    7    6    -10.80      0.00
   -5    7    6     -4.70      0.00
   -4    7    6      3.67      0.00
   -3    7    6      5.45      0.00
   -2    7    6     -0.46      0.00
   -1    7    6     -3.57      0.00
    0    7    6     -1.52      0.00
    1    7    6      5.51      0.00
    2    7    6     10.73      0.00
    3    7    6      6.11      0.00
    4    7    6     -3.49      0.00
    5    7    6     -4.14      0.00
    6    7    6      2.33      0.00
    7    7    6      5.72      0.00
    8    7    6      3.44      0.00
    9    7    6      1.25      0.00
   10    7    6      1.29      0.00
   11    7    6      0.87      0.00
   12    7    6      0.46      0.00
   13    7    6     -1.58      0.00
   14    7    6      1.00      0.00
   15    7    6      3.37      0.00
   16    7    6      1.60      0.00
   17    7    6      1.15      0.00
  -16    8    6     -0.07      0.00
  -15    8    6     -0.64      0.00
  -14    8    6     -0.93      0.00
  -13    8    6     -0.25      0.00
  -12    8    6     -0.66      0.00
  -11    8    6      0.08      0.00
  -10    8    6      1.50      0.00
   -9    8    6      5.12      0.00
   -8    8    6      8.22      0.00
   -7    8    6      7.78      0.00
   -6    8    6      6.66      0.00
   -5    8    6      5.62      0.00
   -4    8    6      5.10      0.00
   -3    8    6      4.99      0.00
   -2    8    6      6.40      0.00
   -1    8    6      5.68      0.00
    0    8    6      2.89      0.00
    1    8    6      1.69      0.00
    2    8    6      2.03      0.00
    3    8    6      2.44      0.00
    4    8    6      0.95      0.00
    5    8    6     -1.37      0.00
    6    8    6      0.02      0.00
    7    8    6      2.14      0.00
    8    8    6      1.66      0.00
    9    8    6      2.00      0.00
   10    8    6      1.62      0.00
   11    8    6      2.78      0.00
   12    8    6      2.96      0.00
   13    8    6      1.76      0.00
   14    8    6      0.71      0.00
   15    8    6     -0.95      0.00
   16    8    6      0.75      0.00
  -16    9    6     -0.41      0.00
  -15    9    6     -1.46      0.00
  -14    9    6     -0.60      0.00
  -13    9    6      0.66      0.00
  -12    9    6      0.25      0.00
  -11    9    6     -1.64      0.00
  -10    9    6     -2.22      0.00
   -9    9    6     -0.94      0.00
   -8    9    6     -4.28      0.00
   -7    9    6     -7.81      0.00
   -6    9    6     -5.09      0.00
   -5    9    6     -0.71      0.00
   -4    9    6      2.70      0.00
   -3    9    6      3.52      0.00
   -2    9    6     -2.16      0.00
   -1    9    6     -7.84      0.00
    0    9    6     -4.49      0.00
    1    9    6      1.61      0.00
    2    9    6      2.28      0.00
    3    9    6     -1.32      0.00
    4    9    6     -5.42      0.00
    5    9    6     -6.56      0.00
    6    9    6     -4.89      0.00
    7    9    6     -3.82      0.00
    8    9    6     -2.85      0.00
    9    9    6     -3.04      0.00
   10    9    6     -2.56      0.00
   11    9    6     -2.34      0.00
   12    9    6     -2.34      0.00
   13    9    6      2.04      0.00
   14    9    6      3.99      0.00
   15    9    6      2.47      0.00
   16    9    6      1.20      0.00
  -15   10    6      0.91      0.00
  -14   10    6     -0.02      0.00
  -13   10    6      0.48      0.00
  -12   10    6      1.32      0.00
  -11   10    6      0.02      0.00
  -10   10    6     -0.13      0.00
   -9   10    6      3.19      0.00
   -8   10    6      4.32      0.00
   -7   10    6      2.62      0.00
   -6   10    6     -0.29      0.00
   -5   10    6     -3.00      0.00
   -4   10    6     -0.54      0.00
   -3   10    6      4.46      0.00
   -2   10    6      4.09      0.00
   -1   10    6     -2.98      0.00
    0   10    6     -9.18      0.00
    1   10    6     -6.75      0.00
    2   10    6     -0.78      0.00
    3   10    6     -0.67      0.00
    4   10    6     -4.27      0.00
    5   10    6     -5.54      0.00
    6   10    6     -4.83      0.00
    7   10    6     -2.31      0.00
    8   10    6      0.77      0.00
    9   10    6      1.45      0.00
   10   10    6     -0.74      0.00
   11   10    6     -3.30      0.00
   12   10    6     -2.84      0.00
   13   10    6     -2.83      0.00
   14   10    6     -2.52      0.00
   15   10    6      0.57      0.00
  -15   11    6      0.67      0.00
  -14   11    6     -0.30      0.00
  -13   11    6     -1.49      0.00
  -12   11    6     -0.73      0.00
  -11   11    6     -0.31      0.00
  -10   11    6     -0.63      0.00
   -9   11    6     -0.41      0.00
   -8   11    6     -1.51      0.00
   -7   11    6      1.32      0.00
   -6   11    6      5.40      0.00
   -5   11    6      3.82      0.00
   -4   11    6      0.02      0.00
   -3   11    6      0.07      0.00
   -2   11    6      2.32      0.00
   -1   11    6      0.81      0.00
    0   11    6     -1.82      0.00
    1   11    6     -1.84      0.00
    2   11    6     -0.88      0.00
    3   11    6      0.30      0.00
    4   11    6      0.86      0.00
    5   11    6     -0.49      0.00
    6   11    6     -2.64      0.00
    7   11    6     -3.40      0.00
    8   11    6     -1.66      0.00
    9   11    6      0.36      0.00
   10   11    6      0.16      0.00
   11   11    6     -0.54      0.00
   12   11    6     -0.32      0.00
   13   11    6      0.36      0.00
   14   11    6     -0.10      0.00
  -14   12    6      2.63      0.00
  -13   12    6      0.27      0.00
  -12   12    6     -1.14      0.00
  -11   12    6     -0.69      0.00
  -10   12    6      2.47      0.00
   -9   12    6      2.42      0.00
   -8   12    6     -0.91      0.00
   -7   12    6     -2.22      0.00
   -6   12    6     -2.85      0.00
   -5   12    6     -1.29      0.00
   -4   12    6     -0.31      0.00
   -3   12    6     -0.68      0.00
   -2   12    6     -0.15      0.00
   -1   12    6     -0.85      0.00
    0   12    6     -2.89      0.00
    1   12    6     -2.20      0.00
    2   12    6      1.50      0.00
    3   12    6      3.03      0.00
    4   12    6      2.27      0.00
    5   12    6      0.96      0.00
    6   12    6     -1.71      0.00
    7   12    6     -1.85      0.00
    8   12    6      0.83      0.00
    9   12    6      1.76      0.00
   10   12    6      2.27      0.00
   11   12    6      1.84      0.00
   12   12    6     -0.63      0.00
   13   12    6     -3.37      0.00
   14   12    6     -2.64      0.00
  -13   13    6      2.02      0.00
  -12   13    6      0.11      0.00
  -11   13    6     -1.18      0.00
  -10   13    6     -0.94      0.00
   -9   13    6     -0.93      0.00
   -8   13    6      2.34      0.00
   -7   13    6      2.41      0.00
   -6   13    6     -0.70      0.00
   -5   13    6     -1.01      0.00
   -4   13    6     -0.88      0.00
   -3   13    6     -0.50      0.00
   -2   13    6      1.56      0.00
   -1   13    6      3.46      0.00
    0   13    6      1.17      0.00
    1   13    6     -2.19      0.00
    2   13    6     -1.63      0.00
    3   13    6      1.29      0.00
    4   13    6      3.57      0.00
    5   13    6      2.57      0.00
    6   13    6     -0.67      0.00
    7   13    6     -2.81      0.00
    8   13    6     -3.02      0.00
    9   13    6      0.16      0.00
   10   13    6      3.11      0.00
   11   13    6      2.72      0.00
   12   13    6      0.86      0.00
   13   13    6     -0.64      0.00
  -12   14    6     -0.14      0.00
  -11   14    6      0.09      0.00
  -10   14    6      0.51      0.00
   -9   14    6      0.30      0.00
   -8   14    6     -1.03      0.00
   -7   14    6     -0.20      0.00
   -6   14    6      3.22      0.00
   -5   14    6      1.99      0.00
   -4   14    6     -0.24      0.00
   -3   14    6     -1.06      0.00
   -2   14    6     -2.72      0.00
   -1   14    6     -2.60      0.00
    0   14    6     -0.27      0.00
    1   14    6      0.02      0.00
    2   14    6     -2.82      0.00
    3   14    6     -3.31      0.00
    4   14    6     -0.70      0.00
    5   14    6      1.26      0.00
    6   14    6      1.71      0.00
    7   14    6     -0.46      0.00
    8   14    6     -2.40      0.00
    9   14    6     -1.22      0.00
   10   14    6     -1.07      0.00
   11   14    6     -2.16      0.00
   12   14    6     -2.54      0.00
  -11   15    6     -1.49      0.00
  -10   15    6      0.50      0.00
   -9   15    6      0.06      0.00
   -8   15    6     -2.82      0.00
   -7   15    6     -1.13      0.00
   -6   15    6      0.23      0.00
   -5   15    6     -0.78      0.00
   -4   15    6      0.50      0.00
   -3   15    6      2.74      0.00
   -2   15    6      3.22      0.00
   -1   15    6      2.28      0.00
    0   15    6      2.48      0.00
    1   15    6      1.51      0.00
    2   15    6     -0.94      0.00
    3   15    6     -1.48      0.00
    4   15    6     -1.31      0.00
    5   15    6     -1.94      0.00
    6   15    6     -2.63      0.00
    7   15    6     -3.28      0.00
    8   15    6     -3.27      0.00
    9   15    6     -2.96      0.00
   10   15    6     -2.06      0.00
   11   15    6     -0.29      0.00
  -10   16    6     -2.31      0.00
   -9   16    6     -4.13      0.00
   -8   16    6     -3.36      0.00
   -7   16    6     -3.42      0.00
   -6   16    6     -3.28      0.00
   -5   16    6     -0.03      0.00
   -4   16    6      0.92      0.00
   -3   16    6     -0.82      0.00
   -2   16    6     -0.93      0.00
   -1   16    6      2.02      0.00
    0   16    6      2.86      0.00
    1   16    6     -0.53      0.00
    2   16    6     -3.18      0.00
    3   16    6     -3.70      0.00
    4   16    6     -2.43      0.00
    5   16    6     -0.14      0.00
    6   16    6      0.82      0.00
    7   16    6      0.28      0.00
    8   16    6      0.68      0.00
    9   16    6      1.12      0.00
   -8   17    6     -0.81      0.00
   -7   17    6     -2.13      0.00
   -6   17    6     -1.33      0.00
   -5   17    6     -1.31      0.00
   -4   17    6     -0.61      0.00
   -3   17    6      0.81      0.00
   -2   17    6      0.63      0.00
   -1   17    6      0.33      0.00
    0   17    6      1.09      0.00
    1   17    6      1.71      0.00
    2   17    6     -0.78      0.00
    3   17    6     -2.64      0.00
    4   17    6     -1.81      0.00
    5   17    6     -1.59      0.00
    6   17    6     -1.48      0.00
    7   17    6     -0.30      0.00
    8   17    6      0.77      0.00
   -5   18    6      0.24      0.00
   -4   18    6      0.06      0.00
   -3   18    6     -1.49      0.00
   -2   18    6     -0.50      0.00
   -1   18    6     -0.83      0.00
    0   18    6     -1.56      0.00
    1   18    6     -0.21      0.00
    2   18    6     -0.39      0.00
    3   18    6     -2.40      0.00
    4   18    6     -3.09      0.00
    5   18    6     -0.90      0.00
  -18    1    7     -0.91      0.00
  -17    1    7      0.66      0.00
  -16    1    7      1.65      0.00
  -15    1    7      0.17      0.00
  -14    1    7     -0.49      0.00
  -13    1    7     -0.88      0.00
  -12    1    7      0.26      0.00
  -11    1    7      1.79      0.00
  -10    1    7     -2.15      0.00
   -9    1    7     -6.34      0.00
   -8    1    7     -7.60      0.00
   -7    1    7     -3.73      0.00
   -6    1    7      4.11      0.00
   -5    1    7      8.90      0.00
   -4    1    7      1.10      0.00
   -3    1    7     -5.31      0.00
   -2    1    7     20.10      0.00
   -1    1    7     57.48      0.00
    0    1    7     77.56      0.00
    1    1    7     64.64      0.00
    2    1    7     31.39      0.00
    3    1    7     15.35      0.00
    4    1    7     13.21      0.00
    5    1    7     15.50      0.00
    6    1    7     15.54      0.00
    7    1    7      7.97      0.00
    8    1    7      0.16      0.00
    9    1    7     -2.18      0.00
   10    1    7     -0.43      0.00
   11    1    7     -1.20      0.00
   12    1    7     -1.50      0.00
   13    1    7     -0.10      0.00
   14    1    7      0.58      0.00
   15    1    7     -0.24      0.00
   16    1    7     -0.53      0.00
   17    1    7      0.78      0.00
   18    1    7      0.73      0.00
  -18    2    7     -1.21      0.00
  -17    2    7     -1.29      0.00
  -16    2    7     -1.00      0.00
  -15    2    7     -0.35      0.00
  -14    2    7      0.26      0.00
  -13    2    7      0.81      0.00
  -12    2    7      4.21      0.00
  -11    2    7      4.31      0.00
  -10    2    7      5.83      0.00
   -9    2    7      8.27      0.00
   -8    2    7      3.60      0.00
   -7    2    7      0.41      0.00
   -6    2    7      3.37      0.00
   -5    2    7      9.73      0.00
   -4    2    7      6.23      0.00
   -3    2    7     -4.94      0.00
   -2    2    7    -22.94      0.00
   -1    2    7    -22.23      0.00
    0    2    7     13.74      0.00
    1    2    7     27.56      0.00
    2    2    7     16.15      0.00
    3    2    7      2.14      0.00
    4    2    7    -11.27      0.00
    5    2    7    -13.51      0.00
    6    2    7     -6.58      0.00
    7    2    7      2.52      0.00
    8    2    7     -0.43      0.00
    9    2    7     -5.01      0.00
   10    2    7     -2.67      0.00
   11    2    7     -1.21      0.00
   12    2    7     -2.37      0.00
   13    2    7     -2.35      0.00
   14    2    7      0.19      0.00
   15    2    7      0.93      0.00
   16    2    7      1.61      0.00
   17    2    7      0.14      0.00
   18    2    7     -1.30      0.00
  -18    3    7      1.85      0.00
  -17    3    7      1.96      0.00
  -16    3    7     -0.70      0.00
  -15    3    7     -0.24      0.00
  -14    3    7      1.59      0.00
  -13    3    7      2.27      0.00
  -12    3    7      1.18      0.00
  -11    3    7     -1.31      0.00
  -10    3    7      0.42      0.00
   -9    3    7      0.83      0.00
   -8    3    7     -1.12      0.00
   -7    3    7     -7.11      0.00
   -6    3    7     -9.09      0.00
   -5    3    7     -7.82      0.00
   -4    3    7    -12.96      0.00
   -3    3    7    -17.14      0.00
   -2    3    7    -25.82      0.00
   -1    3    7    -28.27      0.00
    0    3    7    -27.42      0.00
    1    3    7    -19.36      0.00
    2    3    7     -2.80      0.00
    3    3    7     -1.61      0.00
    4    3    7     -3.29      0.00
    5    3    7     -5.34      0.00
    6    3    7     -3.66      0.00
    7    3    7      2.04      0.00
    8    3    7      1.97      0.00
    9    3    7      0.05      0.00
   10    3    7     -0.27      0.00
   11    3    7      2.04      0.00
   12    3    7      2.31      0.00
   13    3    7      2.80      0.00
   14    3    7      1.94      0.00
   15    3    7      0.82      0.00
   16    3    7      0.77      0.00
   17    3    7      0.59      0.00
   18    3    7      2.01      0.00
  -18    4    7      1.20      0.00
  -17    4    7      1.44      0.00
  -16    4    7     -0.19      0.00
  -15    4    7     -0.05      0.00
  -14    4    7     -1.39      0.00
  -13    4    7     -2.22      0.00
  -12    4    7     -1.57      0.00
  -11    4    7      0.30      0.00
  -10    4    7      0.31      0.00
   -9    4    7     -2.16      0.00
   -8    4    7     -6.59      0.00
   -7    4    7    -11.47      0.00
   -6    4    7     -2.50      0.00
   -5    4    7      8.94      0.00
   -4    4    7     10.56      0.00
   -3    4    7     -1.06      0.00
   -2    4    7    -17.13      0.00
   -1    4    7    -19.69      0.00
    0    4    7    -11.07      0.00
    1    4    7      4.02      0.00
    2    4    7      6.04      0.00
    4    4    7     -1.35      0.00
    5    4    7     -1.55      0.00
    6    4    7      3.57      0.00
    7    4    7      5.55      0.00
    8    4    7      4.47      0.00
    9    4    7      0.51      0.00
   10    4    7     -2.01      0.00
   11    4    7     -1.72      0.00
   12    4    7     -0.63      0.00
   13    4    7     -1.19      0.00
   14    4    7     -2.57      0.00
   15    4    7     -1.60      0.00
   16    4    7     -1.64      0.00
   17    4    7     -0.03      0.00
  -18    5    7      1.32      0.00
  -17    5    7      1.28      0.00
  -16    5    7      1.09      0.00
  -15    5    7      0.90      0.00
  -14    5    7      1.45      0.00
  -13    5    7      2.07      0.00
  -12    5    7      0.30      0.00
  -11    5    7      1.07      0.00
  -10    5    7      3.92      0.00
   -9    5    7      6.60      0.00
   -8    5    7      3.72      0.00
   -7    5    7     -5.07      0.00
   -6    5    7    -11.48      0.00
   -5    5    7     -6.12      0.00
   -4    5    7     13.85      0.00
   -3    5    7     25.57      0.00
   -2    5    7     20.67      0.00
   -1    5    7      8.74      0.00
    0    5    7      2.53      0.00
    1    5    7      8.74      0.00
    2    5    7     21.21      0.00
    3    5    7     27.49      0.00
    4    5    7     19.11      0.00
    5    5    7      9.57      0.00
    6    5    7      4.92      0.00
    7    5    7      4.36      0.00
    8    5    7      4.86      0.00
    9    5    7      3.15      0.00
   10    5    7      0.17      0.00
   11    5    7     -1.28      0.00
   12    5    7     -0.71      0.00
   13    5    7     -1.88      0.00
   14    5    7     -0.92      0.00
   15    5    7      0.23      0.00
   16    5    7     -0.71      0.00
   17    5    7     -1.34      0.00
  -17    6    7      1.61      0.00
  -16    6    7      2.78      0.00
  -15    6    7      1.91      0.00
  -14    6    7      1.97      0.00
  -13    6    7      2.73      0.00
  -12    6    7      2.15      0.00
  -11    6    7     -0.27      0.00
  -10    6    7     -3.30      0.00
   -9    6    7     -1.17      0.00
   -8    6    7      2.04      0.00
   -7    6    7      1.47      0.00
   -6    6    7     -2.73      0.00
   -5    6    7     -6.22      0.00
   -4    6    7     -5.31      0.00
   -3    6    7     -2.98      0.00
   -2    6    7      0.33      0.00
   -1    6    7      1.28      0.00
    0    6    7     -2.40      0.00
    1    6    7     -5.70      0.00
    2    6    7     -0.75      0.00
    3    6    7      9.26      0.00
    4    6    7     14.55      0.00
    5    6    7     11.50      0.00
    6    6    7      5.72      0.00
    7    6    7      2.44      0.00
    8    6    7      2.73      0.00
    9    6    7      4.53      0.00
   10    6    7      3.35      0.00
   11    6    7      1.35      0.00
   12    6    7      0.30      0.00
   13    6    7      0.17      0.00
   14    6    7     -0.47      0.00
   15    6    7     -0.56      0.00
   16    6    7      0.22      0.00
   17    6    7     -0.77      0.00
  -17    7    7     -0.41      0.00
  -16    7    7     -0.87      0.00
  -15    7    7     -0.72      0.00
  -14    7    7     -0.54      0.00
  -13    7    7      0.47      0.00
  -12    7    7      1.74      0.00
  -11    7    7      0.08      0.00
  -10    7    7     -1.55      0.00
   -9    7    7     -1.87      0.00
   -8    7    7     -6.05      0.00
   -7    7    7     -8.55      0.00
   -6    7    7     -8.57      0.00
   -5    7    7     -6.76      0.00
   -4    7    7      0.58      0.00
   -3    7    7      6.35      0.00
   -2    7    7      5.60      0.00
   -1    7    7      1.00      0.00
    0    7    7     -3.79      0.00
    1    7    7     -4.58      0.00
    2    7    7      0.71      0.00
    3    7    7      5.70      0.00
    4    7    7      4.49      0.00
    5    7    7      1.72      0.00
    6    7    7     -0.11      0.00
    7    7    7     -1.33      0.00
    8    7    7     -0.62      0.00
    9    7    7      0.18      0.00
   10    7    7     -0.43      0.00
   11    7    7     -2.12      0.00
   12    7    7     -2.43      0.00
   13    7    7     -1.65      0.00
   14    7    7     -1.01      0.00
   15    7    7     -0.62      0.00
   16    7    7      0.07      0.00
   17    7    7     -0.05      0.00
  -16    8    7      0.69      0.00
  -15    8    7      1.07      0.00
  -14    8    7     -1.24      0.00
  -13    8    7     -1.67      0.00
  -12    8    7      1.10      0.00
  -11    8    7      1.67      0.00
  -10    8    7      1.08      0.00
   -9    8    7      2.90      0.00
   -8    8    7      7.64      0.00
   -7    8    7     13.12      0.00
   -6    8    7      9.74      0.00
   -5    8    7      2.31      0.00
   -4    8    7     -1.12      0.00
   -3    8    7      1.13      0.00
   -2    8    7      7.70      0.00
   -1    8    7      8.77      0.00
    0    8    7      1.73      0.00
    1    8    7     -6.21      0.00
    2    8    7     -7.96      0.00
    3    8    7     -3.05      0.00
    4    8    7      2.64      0.00
    5    8    7      1.68      0.00
    6    8    7     -3.79      0.00
    7    8    7     -5.62      0.00
    8    8    7     -3.09      0.00
    9    8    7     -0.89      0.00
   10    8    7     -2.29      0.00
   11    8    7     -2.65      0.00
   12    8    7     -1.56      0.00
   13    8    7     -1.86      0.00
   14    8    7     -3.64      0.00
   15    8    7     -3.90      0.00
   16    8    7     -1.67      0.00
  -16    9    7      0.23      0.00
  -15    9    7      0.85      0.00
  -14    9    7      1.62      0.00
  -13    9    7      0.18      0.00
  -12    9    7     -0.29      0.00
  -11    9    7      0.07      0.00
  -10    9    7     -0.22      0.00
   -9    9    7     -3.18      0.00
   -8    9    7     -3.65      0.00
   -7    9    7      0.52      0.00
   -6    9    7      3.79      0.00
   -5    9    7      4.37      0.00
   -4    9    7     -0.44      0.00
   -3    9    7     -5.15      0.00
   -2    9    7     -5.00      0.00
   -1    9    7      0.26      0.00
    0    9    7      6.55      0.00
    1    9    7      5.45      0.00
    2    9    7     -0.68      0.00
    3    9    7     -1.89      0.00
    4    9    7      2.96      0.00
    5    9    7      5.92      0.00
    6    9    7      2.61      0.00
    7    9    7     -2.90      0.00
    8    9    7     -3.95      0.00
    9    9    7     -2.74      0.00
   10    9    7     -0.32      0.00
   11    9    7      0.89      0.00
   12    9    7     -0.01      0.00
   13    9    7      0.95      0.00
   14    9    7      0.70      0.00
   15    9    7      0.04      0.00
   16    9    7     -1.43      0.00
  -15   10    7      1.14      0.00
  -14   10    7      1.82      0.00
  -13   10    7      1.15      0.00
  -12   10    7      0.18      0.00
  -11   10    7      0.84      0.00
  -10   10    7      1.91      0.00
   -9   10    7      0.35      0.00
   -8   10    7      1.33      0.00
   -7   10    7      0.60      0.00
   -6   10    7     -3.17      0.00
   -5   10    7     -3.63      0.00
   -4   10    7     -2.21      0.00
   -3   10    7     -1.82      0.00
   -2   10    7      0.01      0.00
   -1   10    7      3.36      0.00
    0   10    7      1.62      0.00
    1   10    7     -0.89      0.00
    2   10    7      0.85      0.00
    3   10    7      1.54      0.00
    4   10    7      1.84      0.00
    5   10    7      4.94      0.00
    6   10    7      6.09      0.00
    7   10    7      5.47      0.00
    8   10    7      4.15      0.00
    9   10    7      2.59      0.00
   10   10    7      3.46      0.00
   11   10    7      4.32      0.00
   12   10    7      3.77      0.00
   13   10    7     -0.73      0.00
   14   10    7     -1.76      0.00
   15   10    7      0.74      0.00
  -15   11    7     -2.41      0.00
  -14   11    7     -2.04      0.00
  -13   11    7     -1.70      0.00
  -12   11    7     -2.03      0.00
  -11   11    7     -1.58      0.00
  -10   11    7     -3.08      0.00
   -9   11    7     -4.14      0.00
   -8   11    7     -1.46      0.00
   -7   11    7      0.02      0.00
   -6   11    7      0.47      0.00
   -5   11    7      1.09      0.00
   -4   11    7      0.17      0.00
   -3   11    7     -2.04      0.00
   -2   11    7      0.42      0.00
   -1   11    7      6.35      0.00
    0   11    7      7.03      0.00
    1   11    7      2.07      0.00
    2   11    7     -1.71      0.00
    3   11    7     -0.90      0.00
    4   11    7      0.95      0.00
    5   11    7      1.56      0.00
    6   11    7      3.29      0.00
    7   11    7      3.40      0.00
    8   11    7     -0.34      0.00
    9   11    7     -0.98      0.00
   10   11    7     -0.19      0.00
   11   11    7      0.56      0.00
   12   11    7      1.64      0.00
   13   11    7      2.07      0.00
   14   11    7      2.10      0.00
  -14   12    7     -1.29      0.00
  -13   12    7     -0.39      0.00
  -12   12    7      0.05      0.00
  -11   12    7     -0.20      0.00
  -10   12    7     -0.09      0.00
   -9   12    7     -0.53      0.00
   -8   12    7     -2.01      0.00
   -7   12    7     -1.51      0.00
   -6   12    7     -0.66      0.00
   -5   12    7     -0.47      0.00
   -4   12    7      0.42      0.00
   -3   12    7     -0.55      0.00
   -2   12    7     -3.60      0.00
   -1   12    7     -3.36      0.00
    0   12    7      1.63      0.00
    1   12    7      3.46      0.00
    2   12    7      0.28      0.00
    3   12    7     -1.58      0.00
    4   12    7     -1.21      0.00
    5   12    7     -0.55      0.00
    6   12    7      1.41      0.00
    7   12    7      2.00      0.00
    8   12    7      0.42      0.00
    9   12    7     -1.57      0.00
   10   12    7     -3.05      0.00
   11   12    7     -2.98      0.00
   12   12    7     -2.32      0.00
   13   12    7      0.25      0.00
   14   12    7      0.86      0.00
  -13   13    7     -0.24      0.00
  -12   13    7     -0.46      0.00
  -11   13    7     -0.71      0.00
  -10   13    7     -1.05      0.00
   -9   13    7     -2.45      0.00
   -8   13    7     -0.33      0.00
   -7   13    7      1.47      0.00
   -6   13    7     -0.20      0.00
   -5   13    7     -0.46      0.00
   -4   13    7      1.08      0.00
   -3   13    7      1.90      0.00
   -2   13    7      1.07      0.00
   -1   13    7      0.57      0.00
    0   13    7      0.81      0.00
    1   13    7      0.28      0.00
    2   13    7     -0.37      0.00
    3   13    7     -0.78      0.00
    4   13    7     -1.65      0.00
    5   13    7     -1.59      0.00
    6   13    7     -0.49      0.00
    7   13    7     -0.62      0.00
    8   13    7     -0.94      0.00
    9   13    7     -1.05      0.00
   10   13    7     -0.68      0.00
   11   13    7      0.53      0.00
   12   13    7      1.64      0.00
   13   13    7      2.11      0.00
  -12   14    7      0.49      0.00
  -11   14    7      1.60      0.00
  -10   14    7     -0.51      0.00
   -9   14    7     -0.83      0.00
   -8   14    7     -0.11      0.00
   -7   14    7     -1.77      0.00
   -6   14    7     -0.63      0.00
   -5   14    7      0.80      0.00
   -4   14    7     -0.06      0.00
   -3   14    7     -1.93      0.00
   -2   14    7     -3.42      0.00
   -1   14    7     -2.34      0.00
    0   14    7     -0.48      0.00
    1   14    7     -0.46      0.00
    2   14    7     -1.51      0.00
    3   14    7     -1.88      0.00
    4   14    7     -1.69      0.00
    5   14    7     -0.05      0.00
    6   14    7      2.48      0.00
    7   14    7      3.80      0.00
    8   14    7      3.49      0.00
    9   14    7      1.27      0.00
   10   14    7     -0.77      0.00
   11   14    7     -1.58      0.00
   12   14    7     -1.48      0.00
  -11   15    7      1.05      0.00
  -10   15    7      0.90      0.00
   -9   15    7      2.88      0.00
   -8   15    7      2.60      0.00
   -7   15    7      1.65      0.00
   -6   15    7     -0.18      0.00
   -5   15    7     -1.90      0.00
   -4   15    7      0.00      0.00
   -3   15    7      2.60      0.00
   -2   15    7      2.96      0.00
   -1   15    7      0.28      0.00
    0   15    7     -1.08      0.00
    1   15    7      1.59      0.00
    2   15    7      3.67      0.00
    3   15    7      2.53      0.00
    4   15    7      0.76      0.00
    5   15    7     -0.27      0.00
    6   15    7     -1.03      0.00
    7   15    7      0.76      0.00
    8   15    7      2.17      0.00
    9   15    7      0.17      0.00
   10   15    7      0.11      0.00
   11   15    7      1.54      0.00
  -10   16    7     -0.44      0.00
   -9   16    7     -0.51      0.00
   -8   16    7      1.68      0.00
   -7   16    7      2.01      0.00
   -6   16    7     -0.41      0.00
   -5   16    7      0.45      0.00
   -4   16    7     -0.49      0.00
   -3   16    7     -3.32      0.00
   -2   16    7     -2.43      0.00
   -1   16    7     -1.45      0.00
    0   16    7     -3.25      0.00
    1   16    7     -2.55      0.00
    2   16    7      1.66      0.00
    3   16    7      2.40      0.00
    4   16    7      0.83      0.00
    5   16    7      1.66      0.00
    6   16    7      2.56      0.00
    7   16    7      1.98      0.00
    8   16    7      0.60      0.00
    9   16    7      0.55      0.00
   -8   17    7      1.83      0.00
   -7   17    7      1.12      0.00
   -6   17    7      1.03      0.00
   -5   17    7     -0.49      0.00
   -4   17    7     -2.04      0.00
   -3   17    7     -1.24      0.00
   -2   17    7     -1.01      0.00
   -1   17    7     -1.46      0.00
    0   17    7     -1.30      0.00
    1   17    7      0.18      0.00
    2   17    7      2.41      0.00
    3   17    7      3.35      0.00
    4   17    7      1.71      0.00
    5   17    7     -0.91      0.00
    6   17    7     -0.91      0.00
    7   17    7      0.17      0.00
   -5   18    7      0.15      0.00
   -4   18    7     -0.46      0.00
   -3   18    7     -0.33      0.00
   -2   18    7      0.09      0.00
   -1   18    7      0.00      0.00
    0   18    7     -0.02      0.00
    1   18    7     -0.23      0.00
    2   18    7     -0.21      0.00
    3   18    7      1.25      0.00
    4   18    7      2.32      0.00
    5   18    7      1.48      0.00
  -18    0    8      0.76      0.00
  -17    0    8      0.09      0.00
  -16    0    8     -1.18      0.00
  -15    0    8      0.17      0.00
  -14    0    8      0.93      0.00
  -13    0    8      1.72      0.00
  -12    0    8      2.76      0.00
  -11    0    8     -2.21      0.00
  -10    0    8      1.73      0.00
   -9    0    8      8.85      0.00
   -8    0    8      6.32      0.00
   -7    0    8     -3.55      0.00
   -6    0    8    -13.79      0.00
   -5    0    8    -16.22      0.00
   -4    0    8    -14.24      0.00
   -3    0    8    -19.36      0.00
   -2    0    8    -69.17      0.00
   -1    0    8   -114.02      0.00
    0    0    8   -103.35      0.00
    1    0    8    -70.89      0.00
    2    0    8    -34.25      0.00
    3    0    8    -22.56      0.00
    4    0    8    -23.82      0.00
    5    0    8    -25.77      0.00
    6    0    8    -24.19      0.00
    7    0    8     -9.11      0.00
    8    0    8     -0.57      0.00
    9    0    8      0.88      0.00
   10    0    8      0.29      0.00
   11    0    8      1.62      0.00
   12    0    8      0.46      0.00
   13    0    8     -0.70      0.00
   14    0    8      1.24      0.00
   15    0    8      0.83      0.00
   16    0    8      0.20      0.00
   17    0    8     -1.22      0.00
   18    0    8     -0.17      0.00
  -18    1    8      0.65      0.00
  -17    1    8      1.01      0.00
  -16    1    8      0.04      0.00
  -15    1    8      0.53      0.00
  -14    1    8      0.14      0.00
  -13    1    8     -0.12      0.00
  -12    1    8     -3.26      0.00
  -11    1    8     -3.99      0.00
  -10    1    8     -1.58      0.00
   -9    1    8     -3.41      0.00
   -8    1    8     -2.47      0.00
   -7    1    8     -3.79      0.00
   -6    1    8     -6.61      0.00
   -5    1    8    -10.78      0.00
   -4    1    8     -6.36      0.00
   -3    1    8      2.52      0.00
   -2    1    8     -1.83      0.00
   -1    1    8    -18.20      0.00
    0    1    8    -48.35      0.00
    1    1    8    -45.72      0.00
    2    1    8    -20.73      0.00
    3    1    8    -11.41      0.00
    4    1    8     -2.28      0.00
    5    1    8     -0.16      0.00
    6    1    8     -3.03      0.00
    7    1    8     -6.00      0.00
    8    1    8     -2.42      0.00
    9    1    8      0.83      0.00
   10    1    8     -0.49      0.00
   11    1    8      2.02      0.00
   12    1    8      2.66      0.00
   13    1    8      1.75      0.00
   14    1    8      0.26      0.00
   15    1    8      0.50      0.00
   16    1    8     -0.20      0.00
   17    1    8     -0.30      0.00
   18    1    8      1.32      0.00
  -18    2    8      0.11      0.00
  -17    2    8     -1.50      0.00
  -16    2    8     -0.78      0.00
  -15    2    8      0.19      0.00
  -14    2    8     -1.09      0.00
  -13    2    8     -1.10      0.00
  -12    2    8     -0.91      0.00
  -11    2    8     -0.64      0.00
  -10    2    8     -1.46      0.00
   -9    2    8      1.38      0.00
   -8    2    8      3.68      0.00
   -7    2    8      1.97      0.00
   -6    2    8      2.08      0.00
   -5    2    8      4.18      0.00
   -4    2    8     14.76      0.00
   -3    2    8     21.70      0.00
   -2    2    8     16.86      0.00
   -1    2    8     -0.38      0.00
    0    2    8    -11.68      0.00
    1    2    8     -4.31      0.00
    2    2    8     -1.40      0.00
    3    2    8      0.72      0.00
    4    2    8      0.83      0.00
    5    2    8     -0.93      0.00
    6    2    8     -1.51      0.00
    7    2    8     -2.01      0.00
    8    2    8      1.47      0.00
    9    2    8      1.36      0.00
   10    2    8      0.44      0.00
   11    2    8      0.72      0.00
   12    2    8      1.58      0.00
   13    2    8     -0.06      0.00
   14    2    8     -2.54      0.00
   15    2    8     -1.74      0.00
   16    2    8     -0.86      0.00
   17    2    8     -0.35      0.00
   18    2    8     -1.45      0.00
  -18    3    8      1.34      0.00
  -17    3    8      0.78      0.00
  -16    3    8      0.62      0.00
  -15    3    8      0.25      0.00
  -14    3    8      0.83      0.00
  -13    3    8      0.40      0.00
  -12    3    8     -2.18      0.00
  -11    3    8     -3.17      0.00
  -10    3    8     -2.79      0.00
   -9    3    8      0.04      0.00
   -8    3    8      4.38      0.00
   -7    3    8      4.82      0.00
   -6    3    8     -4.71      0.00
   -5    3    8    -12.04      0.00
   -4    3    8     -3.79      0.00
   -3    3    8     11.13      0.00
   -2    3    8     23.52      0.00
   -1    3    8     19.88      0.00
    0    3    8     -1.12      0.00
    1    3    8    -15.46      0.00
    2    3    8     -4.75      0.00
    3    3    8     12.01      0.00
    4    3    8     16.02      0.00
    5    3    8     12.23      0.00
    6    3    8      3.33      0.00
    7    3    8     -1.47      0.00
    8    3    8      2.00      0.00
    9    3    8      6.40      0.00
   10    3    8      4.38      0.00
   11    3    8      0.96      0.00
   12    3    8      2.16      0.00
   13    3    8      2.24      0.00
   14    3    8      0.61      0.00
   15    3    8     -0.19      0.00
   16    3    8     -0.44      0.00
   17    3    8     -0.53      0.00
   18    3    8      0.11      0.00
  -18    4    8     -1.83      0.00
  -17    4    8     -1.11      0.00
  -16    4    8      1.33      0.00
  -15    4    8      0.72      0.00
  -14    4    8     -1.06      0.00
  -13    4    8     -1.68      0.00
  -12    4    8     -1.24      0.00
  -11    4    8     -1.91      0.00
  -10    4    8     -5.62      0.00
   -9    4    8     -7.04      0.00
   -8    4    8     -2.61      0.00
   -7    4    8      4.71      0.00
   -6    4    8      4.74      0.00
   -5    4    8     -1.60      0.00
   -4    4    8     -6.11      0.00
   -3    4    8     -8.27      0.00
   -2    4    8     -1.46      0.00
   -1    4    8      8.27      0.00
    0    4    8      6.31      0.00
    1    4    8     -6.47      0.00
    2    4    8    -17.83      0.00
    3    4    8    -15.18      0.00
    4    4    8     -3.30      0.00
    5    4    8      4.32      0.00
    6    4    8      3.30      0.00
    7    4    8     -2.32      0.00
    8    4    8     -3.18      0.00
    9    4    8      0.66      0.00
   10    4    8      1.62      0.00
   11    4    8     -0.08      0.00
   12    4    8     -0.74      0.00
   13    4    8     -0.21      0.00
   14    4    8      1.03      0.00
   15    4    8      0.98      0.00
   16    4    8      0.26      0.00
   17    4    8      0.78      0.00
  -17    5    8     -3.29      0.00
  -16    5    8     -2.12      0.00
  -15    5    8     -0.73      0.00
  -14    5    8     -0.46      0.00
  -13    5    8     -0.60      0.00
  -12    5    8      0.00      0.00
  -11    5    8      0.40      0.00
  -10    5    8      1.46      0.00
   -9    5    8      1.59      0.00
   -8    5    8      1.35      0.00
   -7    5    8      6.36      0.00
   -6    5    8      5.83      0.00
   -5    5    8      0.67      0.00
   -4    5    8      1.10      0.00
   -3    5    8      7.47      0.00
   -2    5    8     14.91      0.00
   -1    5    8     14.92      0.00
    0    5    8     11.93      0.00
    1    5    8      6.34      0.00
    2    5    8     -0.89      0.00
    3    5    8     -6.17      0.00
    4    5    8     -8.87      0.00
    5    5    8     -6.88      0.00
    6    5    8     -5.88      0.00
    7    5    8     -6.09      0.00
    8    5    8     -5.16      0.00
    9    5    8     -3.86      0.00
   10    5    8     -2.36      0.00
   11    5    8     -0.17      0.00
   12    5    8      0.13      0.00
   13    5    8     -0.20      0.00
   14    5    8      1.20      0.00
   15    5    8      0.76      0.00
   16    5    8      1.27      0.00
   17    5    8      1.59      0.00
  -17    6    8     -0.80      0.00
  -16    6    8      0.17      0.00
  -15    6    8     -0.08      0.00
  -14    6    8     -0.39      0.00
  -13    6    8      0.24      0.00
  -12    6    8      1.65      0.00
  -11    6    8      0.45      0.00
  -10    6    8     -2.27      0.00
   -9    6    8     -3.96      0.00
   -8    6    8      1.16      0.00
   -7    6    8      9.42      0.00
   -6    6    8     10.19      0.00
   -5    6    8      3.61      0.00
   -4    6    8    -11.62      0.00
   -3    6    8    -19.99      0.00
   -2    6    8    -13.67      0.00
   -1    6    8     -4.50      0.00
    0    6    8     -0.65      0.00
    1    6    8     -6.43      0.00
    2    6    8    -16.39      0.00
    3    6    8    -20.93      0.00
    4    6    8    -15.28      0.00
    5    6    8     -9.86      0.00
    6    6    8     -8.66      0.00
    7    6    8     -6.46      0.00
    8    6    8     -3.73      0.00
    9    6    8     -2.54      0.00
   10    6    8     -1.19      0.00
   11    6    8      0.77      0.00
   12    6    8      0.92      0.00
   13    6    8      2.69      0.00
   14    6    8      1.75      0.00
   15    6    8      0.33      0.00
   16    6    8      0.93      0.00
   17    6    8      0.37      0.00
  -17    7    8      0.12      0.00
  -16    7    8     -1.18      0.00
  -15    7    8     -0.48      0.00
  -14    7    8      1.06      0.00
  -13    7    8     -0.21      0.00
  -12    7    8     -1.56      0.00
  -11    7    8     -0.64      0.00
  -10    7    8      0.62      0.00
   -9    7    8     -3.27      0.00
   -8    7    8     -8.70      0.00
   -7    7    8    -11.24      0.00
   -6    7    8     -5.55      0.00
   -5    7    8      2.05      0.00
   -4    7    8     -0.05      0.00
   -3    7    8     -6.94      0.00
   -2    7    8    -13.20      0.00
   -1    7    8    -10.92      0.00
    0    7    8     -1.51      0.00
    1    7    8      3.72      0.00
    2    7    8     -0.43      0.00
    3    7    8     -7.38      0.00
    4    7    8     -8.40      0.00
    5    7    8     -3.56      0.00
    6    7    8      0.79      0.00
    7    7    8      1.68      0.00
    8    7    8      0.97      0.00
    9    7    8     -0.42      0.00
   10    7    8      0.90      0.00
   11    7    8      0.67      0.00
   12    7    8      0.44      0.00
   13    7    8      1.09      0.00
   14    7    8      0.97      0.00
   15    7    8      1.65      0.00
   16    7    8      0.20      0.00
  -16    8    8     -0.07      0.00
  -15    8    8     -0.44      0.00
  -14    8    8     -1.16      0.00
  -13    8    8     -0.85      0.00
  -12    8    8     -1.13      0.00
  -11    8    8      0.54      0.00
  -10    8    8      3.06      0.00
   -9    8    8      3.14      0.00
   -8    8    8      4.17      0.00
   -7    8    8      3.26      0.00
   -6    8    8     -0.07      0.00
   -5    8    8     -2.12      0.00
   -4    8    8     -1.19      0.00
   -3    8    8     -0.38      0.00
   -2    8    8      0.60      0.00
   -1    8    8      2.18      0.00
    0    8    8      0.65      0.00
    1    8    8      0.28      0.00
    2    8    8      2.36      0.00
    3    8    8      1.76      0.00
    4    8    8     -0.19      0.00
    5    8    8      0.47      0.00
    6    8    8      3.20      0.00
    7    8    8      6.13      0.00
    8    8    8      5.26      0.00
    9    8    8      3.87      0.00
   10    8    8      3.10      0.00
   11    8    8      3.48      0.00
   12    8    8      3.93      0.00
   13    8    8     -0.51      0.00
   14    8    8     -1.04      0.00
   15    8    8      0.89      0.00
   16    8    8      1.13      0.00
  -16    9    8     -0.12      0.00
  -15    9    8     -1.34      0.00
  -14    9    8     -0.22      0.00
  -13    9    8      0.82      0.00
  -12    9    8     -0.80      0.00
  -11    9    8     -1.06      0.00
  -10    9    8     -0.77      0.00
   -9    9    8     -1.36      0.00
   -8    9    8     -2.76      0.00
   -7    9    8     -4.64      0.00
   -6    9    8     -1.77      0.00
   -5    9    8      3.73      0.00
   -4    9    8      4.13      0.00
   -3    9    8     -0.45      0.00
   -2    9    8     -4.13      0.00
   -1    9    8     -2.48      0.00
    0    9    8      4.06      0.00
    1    9    8      7.09      0.00
    2    9    8      3.41      0.00
    3    9    8      0.84      0.00
    4    9    8      0.49      0.00
    5    9    8     -1.16      0.00
    6    9    8     -0.30      0.00
    7    9    8      0.70      0.00
    8    9    8     -0.91      0.00
    9    9    8     -1.58      0.00
   10    9    8     -0.75      0.00
   11    9    8      1.35      0.00
   12    9    8      1.30      0.00
   13    9    8      2.88      0.00
   14    9    8      3.80      0.00
   15    9    8      0.34      0.00
   16    9    8     -0.43      0.00
  -15   10    8      1.07      0.00
  -14   10    8      1.16      0.00
  -13   10    8      2.70      0.00
  -12   10    8      2.67      0.00
  -11   10    8      1.39      0.00
  -10   10    8      1.55      0.00
   -9   10    8      3.43      0.00
   -8   10    8      2.52      0.00
   -7   10    8     -2.11      0.00
   -6   10    8     -4.80      0.00
   -5   10    8     -4.63      0.00
   -4   10    8     -0.66      0.00
   -3   10    8      3.21      0.00
   -2   10    8     -1.62      0.00
   -1   10    8     -9.34      0.00
    0   10    8     -8.94      0.00
    1   10    8     -2.40      0.00
    2   10    8      1.35      0.00
    3   10    8     -0.30      0.00
    4   10    8     -3.25      0.00
    5   10    8     -3.68      0.00
    6   10    8     -2.20      0.00
    7   10    8     -0.01      0.00
    8   10    8      1.79      0.00
    9   10    8      0.13      0.00
   10   10    8     -1.58      0.00
   11   10    8     -2.19      0.00
   12   10    8     -2.06      0.00
   13   10    8     -0.07      0.00
   14   10    8      1.04      0.00
   15   10    8      1.09      0.00
  -15   11    8     -0.54      0.00
  -14   11    8     -2.01      0.00
  -13   11    8     -1.62      0.00
  -12   11    8     -0.21      0.00
  -11   11    8      0.44      0.00
  -10   11    8     -0.93      0.00
   -9   11    8      0.06      0.00
   -8   11    8      1.52      0.00
   -7   11    8      2.44      0.00
   -6   11    8      3.72      0.00
   -5   11    8      1.65      0.00
   -4   11    8      0.60      0.00
   -3   11    8      2.44      0.00
   -2   11    8      2.31      0.00
   -1   11    8     -1.21      0.00
    0   11    8     -3.52      0.00
    1   11    8     -2.07      0.00
    2   11    8     -0.57      0.00
    3   11    8     -0.91      0.00
    4   11    8     -2.72      0.00
    5   11    8     -4.61      0.00
    6   11    8     -4.35      0.00
    7   11    8     -2.59      0.00
    8   11    8     -1.64      0.00
    9   11    8     -1.23      0.00
   10   11    8     -1.99      0.00
   11   11    8     -2.90      0.00
   12   11    8     -1.62      0.00
   13   11    8     -0.44      0.00
   14   11    8     -0.68      0.00
  -14   12    8      1.56      0.00
  -13   12    8     -0.27      0.00
  -12   12    8      0.63      0.00
  -11   12    8      1.59      0.00
  -10   12    8      1.63      0.00
   -9   12    8      2.36      0.00
   -8   12    8     -1.64      0.00
   -7   12    8     -3.12      0.00
   -6   12    8     -0.31      0.00
   -5   12    8     -0.18      0.00
   -4   12    8     -1.74      0.00
   -3   12    8     -1.24      0.00
   -2   12    8     -0.41      0.00
   -1   12    8     -2.68      0.00
    0   12    8     -2.62      0.00
    1   12    8      1.09      0.00
    2   12    8      2.91      0.00
    3   12    8      2.14      0.00
    4   12    8      0.77      0.00
    5   12    8     -0.87      0.00
    6   12    8     -2.16      0.00
    7   12    8     -0.90      0.00
    8   12    8      1.79      0.00
    9   12    8      1.36      0.00
   10   12    8     -0.59      0.00
   11   12    8     -1.42      0.00
   12   12    8     -1.49      0.00
   13   12    8     -0.94      0.00
   14   12    8     -1.91      0.00
  -13   13    8     -0.07      0.00
  -12   13    8     -0.29      0.00
  -11   13    8     -0.51      0.00
  -10   13    8      0.59      0.00
   -9   13    8      0.96      0.00
   -8   13    8      0.97      0.00
   -7   13    8      0.35      0.00
   -6   13    8     -2.56      0.00
   -5   13    8     -1.73      0.00
   -4   13    8     -0.15      0.00
   -3   13    8      0.77      0.00
   -2   13    8      3.27      0.00
   -1   13    8      2.89      0.00
    0   13    8     -1.65      0.00
    1   13    8     -2.90      0.00
    2   13    8      1.72      0.00
    3   13    8      3.87      0.00
    4   13    8      1.96      0.00
    5   13    8     -0.26      0.00
    6   13    8     -2.91      0.00
    7   13    8     -2.92      0.00
    8   13    8      0.18      0.00
    9   13    8      2.55      0.00
   10   13    8      3.77      0.00
   11   13    8      3.79      0.00
   12   13    8      2.95      0.00
   13   13    8      0.20      0.00
  -12   14    8      0.97      0.00
  -11   14    8      1.05      0.00
  -10   14    8      0.05      0.00
   -9   14    8     -0.30      0.00
   -8   14    8      1.81      0.00
   -7   14    8      1.08      0.00
   -6   14    8      0.92      0.00
   -5   14    8      2.27      0.00
   -4   14    8      0.14      0.00
   -3   14    8     -2.86      0.00
   -2   14    8     -3.13      0.00
   -1   14    8     -0.74      0.00
    0   14    8     -0.42      0.00
    1   14    8     -1.94      0.00
    2   14    8     -1.82      0.00
    3   14    8     -0.15      0.00
    4   14    8      1.85      0.00
    5   14    8      2.11      0.00
    6   14    8      1.12      0.00
    7   14    8      0.17      0.00
    8   14    8     -0.56      0.00
    9   14    8      0.76      0.00
   10   14    8      1.19      0.00
   11   14    8     -0.74      0.00
   12   14    8     -2.23      0.00
  -11   15    8      0.32      0.00
  -10   15    8      1.80      0.00
   -9   15    8      2.70      0.00
   -8   15    8      0.62      0.00
   -7   15    8      1.08      0.00
   -6   15    8      3.24      0.00
   -5   15    8      0.90      0.00
   -4   15    8      0.90      0.00
   -3   15    8      4.04      0.00
   -2   15    8      3.90      0.00
   -1   15    8      1.07      0.00
    0   15    8      0.85      0.00
    1   15    8      2.48      0.00
    2   15    8      0.99      0.00
    3   15    8     -0.54      0.00
    4   15    8     -0.13      0.00
    5   15    8     -0.53      0.00
    6   15    8     -1.41      0.00
    7   15    8     -1.87      0.00
    8   15    8     -1.38      0.00
    9   15    8      0.01      0.00
   10   15    8      0.77      0.00
   11   15    8      1.07      0.00
  -10   16    8     -1.08      0.00
   -9   16    8     -2.48      0.00
   -8   16    8     -3.74      0.00
   -7   16    8     -1.57      0.00
   -6   16    8      0.17      0.00
   -5   16    8      1.62      0.00
   -4   16    8      1.98      0.00
   -3   16    8      0.99      0.00
   -2   16    8      1.55      0.00
   -1   16    8      2.55      0.00
    0   16    8      2.18      0.00
    1   16    8     -0.74      0.00
    2   16    8     -2.52      0.00
    3   16    8     -1.36      0.00
    4   16    8     -0.16      0.00
    5   16    8      0.58      0.00
    6   16    8      0.56      0.00
    7   16    8     -0.80      0.00
    8   16    8     -1.85      0.00
    9   16    8     -1.22      0.00
   -8   17    8     -2.55      0.00
   -7   17    8     -2.22      0.00
   -6   17    8     -1.74      0.00
   -5   17    8     -1.18      0.00
   -4   17    8     -0.09      0.00
   -3   17    8      1.58      0.00
   -2   17    8      1.14      0.00
   -1   17    8      2.39      0.00
    0   17    8      4.14      0.00
    1   17    8      1.75      0.00
    2   17    8     -1.15      0.00
    3   17    8     -1.31      0.00
    4   17    8     -0.52      0.00
    5   17    8     -1.34      0.00
    6   17    8     -1.28      0.00
    7   17    8     -0.14      0.00
   -5   18    8     -0.33      0.00
   -4   18    8     -0.28      0.00
   -3   18    8     -0.28      0.00
   -2   18    8     -0.29      0.00
   -1   18    8      0.10      0.00
    0   18    8      0.47      0.00
    1   18    8      0.93      0.00
    2   18    8     -1.39      0.00
    3   18    8     -2.85      0.00
    4   18    8     -1.30      0.00
    5   18    8     -0.56      0.00
  -18    1    9      0.10      0.00
  -17    1    9      0.79      0.00
  -16    1    9      1.16      0.00
  -15    1    9      0.33      0.00
  -14    1    9      0.69      0.00
  -13    1    9      0.65      0.00
  -12    1    9     -1.44      0.00
  -11    1    9      1.63      0.00
  -10    1    9      1.66      0.00
   -9    1    9     -5.17      0.00
   -8    1    9     -4.40      0.00
   -7    1    9      4.46      0.00
   -6    1    9      8.54      0.00
   -5    1    9      3.91      0.00
   -4    1    9      0.67      0.00
   -3    1    9      5.47      0.00
   -2    1    9     33.21      0.00
   -1    1    9     60.88      0.00
    0    1    9     48.34      0.00
    1    1    9     22.41      0.00
    2    1    9      9.24      0.00
    3    1    9      9.66      0.00
    4    1    9     15.19      0.00
    5    1    9     17.28      0.00
    6    1    9     14.39      0.00
    7    1    9      4.64      0.00
    8    1    9     -0.07      0.00
    9    1    9      0.60      0.00
   10    1    9     -0.66      0.00
   11    1    9     -2.29      0.00
   12    1    9     -0.99      0.00
   13    1    9      0.62      0.00
   14    1    9      0.09      0.00
   15    1    9      0.59      0.00
   16    1    9      0.67      0.00
   17    1    9      0.72      0.00
   18    1    9      0.78      0.00
  -18    2    9     -2.13      0.00
  -17    2    9     -2.03      0.00
  -16    2    9      0.37      0.00
  -15    2    9     -0.11      0.00
  -14    2    9     -0.88      0.00
  -13    2    9     -0.47      0.00
  -12    2    9      3.01      0.00
  -11    2    9      6.34      0.00
  -10    2    9      3.09      0.00
   -9    2    9      0.19      0.00
   -8    2    9     -1.63      0.00
   -7    2    9      2.45      0.00
   -6    2    9     10.55      0.00
   -5    2    9     15.55      0.00
   -4    2    9      9.68      0.00
   -3    2    9     -2.21      0.00
   -2    2    9      5.72      0.00
   -1    2    9     24.54      0.00
    0    2    9     43.86      0.00
    1    2    9     39.98      0.00
    2    2    9     11.78      0.00
    3    2    9     -1.36      0.00
    4    2    9     -3.90      0.00
    5    2    9     -0.30      0.00
    6    2    9      4.69      0.00
    7    2    9      3.14      0.00
    8    2    9     -1.90      0.00
    9    2    9     -3.99      0.00
   10    2    9     -1.02      0.00
   11    2    9     -1.90      0.00
   12    2    9     -3.76      0.00
   13    2    9     -3.10      0.00
   14    2    9     -0.35      0.00
   15    2    9      0.37      0.00
   16    2    9      0.03      0.00
   17    2    9      0.28      0.00
   18    2    9     -1.39      0.00
  -18    3    9     -0.41      0.00
  -17    3    9     -0.69      0.00
  -16    3    9     -1.30      0.00
  -15    3    9     -1.01      0.00
  -14    3    9      0.71      0.00
  -13    3    9      0.63      0.00
  -12    3    9      1.48      0.00
  -11    3    9      1.81      0.00
  -10    3    9      4.99      0.00
   -9    3    9      6.78      0.00
   -8    3    9      3.06      0.00
   -7    3    9      2.07      0.00
   -6    3    9      0.47      0.00
   -5    3    9     -1.43      0.00
   -4    3    9     -7.54      0.00
   -3    3    9     -7.84      0.00
   -2    3    9     -4.44      0.00
   -1    3    9     -1.44      0.00
    0    3    9      8.79      0.00
    1    3    9      8.33      0.00
    2    3    9      6.68      0.00
    3    3    9      2.74      0.00
    4    3    9     -5.98      0.00
    5    3    9     -8.43      0.00
    6    3    9     -6.47      0.00
    7    3    9     -1.21      0.00
    8    3    9     -2.13      0.00
    9    3    9     -3.34      0.00
   10    3    9     -1.41      0.00
   11    3    9     -0.05      0.00
   12    3    9     -0.75      0.00
   13    3    9     -0.72      0.00
   14    3    9      0.77      0.00
   15    3    9      0.75      0.00
   16    3    9      1.89      0.00
   17    3    9      0.39      0.00
  -18    4    9      0.49      0.00
  -17    4    9      1.02      0.00
  -16    4    9     -0.28      0.00
  -15    4    9     -1.03      0.00
  -14    4    9     -0.78      0.00
  -13    4    9      0.61      0.00
  -12    4    9      2.15      0.00
  -11    4    9      0.89      0.00
  -10    4    9     -0.28      0.00
   -9    4    9     -3.32      0.00
   -8    4    9     -4.31      0.00
   -7    4    9     -3.03      0.00
   -6    4    9      3.13      0.00
   -5    4    9      6.22      0.00
   -4    4    9     -8.75      0.00
   -3    4    9    -25.08      0.00
   -2    4    9    -32.36      0.00
   -1    4    9    -25.53      0.00
    0    4    9    -13.77      0.00
    1    4    9     -6.66      0.00
    2    4    9     -7.48      0.00
    3    4    9    -14.66      0.00
    4    4    9    -12.36      0.00
    5    4    9     -7.62      0.00
    6    4    9     -1.92      0.00
    7    4    9      2.26      0.00
    8    4    9      0.04      0.00
    9    4    9     -2.86      0.00
   10    4    9     -1.96      0.00
   11    4    9      0.13      0.00
   12    4    9     -0.42      0.00
   13    4    9      0.83      0.00
   14    4    9      0.41      0.00
   15    4    9     -0.43      0.00
   16    4    9     -0.07      0.00
   17    4    9      0.30      0.00
  -17    5    9      0.98      0.00
  -16    5    9     -1.76      0.00
  -15    5    9     -1.52      0.00
  -14    5    9     -1.59      0.00
  -13    5    9     -3.15      0.00
  -12    5    9     -3.35      0.00
  -11    5    9      0.76      0.00
  -10    5    9      6.08      0.00
   -9    5    9      5.80      0.00
   -8    5    9     -1.18      0.00
   -7    5    9     -9.52      0.00
   -6    5    9     -3.80      0.00
   -5    5    9      9.39      0.00
   -4    5    9     17.28      0.00
   -3    5    9     16.61      0.00
   -2    5    9      5.72      0.00
   -1    5    9     -3.58      0.00
    0    5    9      0.35      0.00
    1    5    9     15.71      0.00
    2    5    9     22.63      0.00
    3    5    9     16.28      0.00
    4    5    9      5.90      0.00
    5    5    9      1.30      0.00
    6    5    9      3.79      0.00
    7    5    9      5.35      0.00
    8    5    9      3.38      0.00
    9    5    9     -1.10      0.00
   10    5    9     -2.69      0.00
   11    5    9     -2.23      0.00
   12    5    9     -1.16      0.00
   13    5    9     -1.69      0.00
   14    5    9     -2.50      0.00
   15    5    9     -2.43      0.00
   16    5    9     -2.88      0.00
   17    5    9     -1.09      0.00
  -17    6    9      2.59      0.00
  -16    6    9      2.81      0.00
  -15    6    9      1.62      0.00
  -14    6    9      1.32      0.00
  -13    6    9      2.04      0.00
  -12    6    9      0.44      0.00
  -11    6    9     -0.17      0.00
  -10    6    9      0.50      0.00
   -9    6    9      3.08      0.00
   -8    6    9      6.74      0.00
   -7    6    9      4.09      0.00
   -6    6    9     -1.77      0.00
   -5    6    9     -4.11      0.00
   -4    6    9      0.03      0.00
   -3    6    9      4.76      0.00
   -2    6    9      4.91      0.00
   -1    6    9      1.74      0.00
    0    6    9     -0.58      0.00
    1    6    9      3.43      0.00
    2    6    9     11.71      0.00
    3    6    9     16.05      0.00
    4    6    9     13.24      0.00
    5    6    9      7.88      0.00
    6    6    9      4.90      0.00
    7    6    9      4.99      0.00
    8    6    9      4.16      0.00
    9    6    9      2.86      0.00
   10    6    9      1.22      0.00
   11    6    9      0.00      0.00
   12    6    9     -0.76      0.00
   13    6    9     -1.77      0.00
   14    6    9     -0.77      0.00
   15    6    9      0.51      0.00
   16    6    9     -0.53      0.00
   17    6    9     -2.60      0.00
  -17    7    9      1.69      0.00
  -16    7    9      0.85      0.00
  -15    7    9      0.65      0.00
  -14    7    9      2.44      0.00
  -13    7    9      2.62      0.00
  -12    7    9      0.76      0.00
  -11    7    9     -0.33      0.00
  -10    7    9     -1.58      0.00
   -9    7    9     -1.12      0.00
   -8    7    9     -3.52      0.00
   -7    7    9     -8.80      0.00
   -6    7    9     -6.61      0.00
   -5    7    9     -0.27      0.00
   -4    7    9      5.39      0.00
   -3    7    9      7.17      0.00
   -2    7    9      2.74      0.00
   -1    7    9     -3.33      0.00
    0    7    9     -4.67      0.00
    1    7    9      1.00      0.00
    2    7    9      8.15      0.00
    3    7    9     10.66      0.00
    5    7    9      4.01      0.00
    6    7    9      3.43      0.00
    7    7    9      2.15      0.00
    8    7    9      0.77      0.00
    9    7    9      1.07      0.00
   10    7    9      1.60      0.00
   11    7    9      0.17      0.00
   12    7    9     -1.39      0.00
   13    7    9     -0.49      0.00
   14    7    9      0.42      0.00
   15    7    9      0.00      0.00
   16    7    9     -0.79      0.00
  -16    8    9     -0.27      0.00
  -15    8    9     -0.42      0.00
  -14    8    9     -2.57      0.00
  -13    8    9     -2.73      0.00
  -12    8    9     -0.45      0.00
  -11    8    9      0.11      0.00
  -10    8    9     -0.36      0.00
   -9    8    9      2.65      0.00
   -8    8    9      3.86      0.00
   -7    8    9      3.66      0.00
   -6    8    9      0.62      0.00
   -5    8    9     -5.30      0.00
   -4    8    9     -1.85      0.00
   -3    8    9      7.88      0.00
   -2    8    9     12.43      0.00
   -1    8    9      5.36      0.00
    0    8    9     -7.45      0.00
    1    8    9    -10.86      0.00
    2    8    9     -2.64      0.00
    3    8    9      3.47      0.00
    4    8    9      0.09      0.00
    5    8    9     -4.26      0.00
    6    8    9     -4.41      0.00
    7    8    9     -2.63      0.00
    8    8    9     -1.51      0.00
    9    8    9     -0.67      0.00
   10    8    9     -1.66      0.00
   11    8    9     -3.15      0.00
   12    8    9     -2.45      0.00
   13    8    9     -2.77      0.00
   14    8    9     -2.61      0.00
   15    8    9     -1.44      0.00
   16    8    9      0.15      0.00
  -16    9    9     -1.01      0.00
  -15    9    9     -0.21      0.00
  -14    9    9     -0.53      0.00
  -13    9    9     -1.64      0.00
  -12    9    9     -0.50      0.00
  -11    9    9     -0.33      0.00
  -10    9    9     -1.46      0.00
   -9    9    9     -0.28      0.00
   -8    9    9      1.36      0.00
   -7    9    9      5.71      0.00
   -6    9    9      8.23      0.00
   -5    9    9      6.24      0.00
   -4    9    9      2.08      0.00
   -3    9    9      0.34      0.00
   -2    9    9      3.87      0.00
   -1    9    9      6.38      0.00
    0    9    9      5.46      0.00
    1    9    9      0.72      0.00
    2    9    9     -3.77      0.00
    3    9    9     -1.64      0.00
    4    9    9      2.39      0.00
    5    9    9      0.47      0.00
    6    9    9     -3.87      0.00
    7    9    9     -6.42      0.00
    8    9    9     -5.84      0.00
    9    9    9     -3.36      0.00
   10    9    9     -3.01      0.00
   11    9    9     -3.16      0.00
   12    9    9     -3.09      0.00
   13    9    9     -0.69      0.00
   14    9    9     -0.68      0.00
   15    9    9     -2.22      0.00
  -15   10    9      1.44      0.00
  -14   10    9      2.38      0.00
  -13   10    9      1.53      0.00
  -12   10    9      1.41      0.00
  -11   10    9      1.22      0.00
  -10   10    9      2.07      0.00
   -9   10    9      1.75      0.00
   -8   10    9      0.70      0.00
   -7   10    9      1.51      0.00
   -6   10    9      0.88      0.00
   -5   10    9     -0.49      0.00
   -4   10    9     -1.92      0.00
   -3   10    9     -1.25      0.00
   -2   10    9      0.06      0.00
   -1   10    9     -0.08      0.00
    0   10    9     -0.98      0.00
    1   10    9     -1.67      0.00
    2   10    9     -1.17      0.00
    3   10    9     -0.76      0.00
    4   10    9      1.24      0.00
    5   10    9      5.14      0.00
    6   10    9      4.02      0.00
    7   10    9     -0.43      0.00
    8   10    9      0.04      0.00
    9   10    9      1.66      0.00
   10   10    9      3.23      0.00
   11   10    9      2.76      0.00
   12   10    9      0.55      0.00
   13   10    9     -0.30      0.00
   14   10    9     -0.63      0.00
   15   10    9      1.04      0.00
  -15   11    9     -1.16      0.00
  -14   11    9     -0.95      0.00
  -13   11    9     -1.23      0.00
  -12   11    9     -2.08      0.00
  -11   11    9     -2.06      0.00
  -10   11    9     -1.62      0.00
   -9   11    9     -2.47      0.00
   -8   11    9     -0.24      0.00
   -7   11    9      1.64      0.00
   -6   11    9      0.91      0.00
   -5   11    9      1.44      0.00
   -4   11    9      1.35      0.00
   -3   11    9     -0.07      0.00
   -2   11    9      3.05      0.00
   -1   11    9      8.45      0.00
    0   11    9      4.89      0.00
    1   11    9     -2.44      0.00
    2   11    9     -3.06      0.00
    3   11    9     -1.18      0.00
    4   11    9     -0.41      0.00
    5   11    9      1.70      0.00
    6   11    9      2.94      0.00
    7   11    9      2.05      0.00
    8   11    9     -0.05      0.00
    9   11    9      0.23      0.00
   10   11    9      2.36      0.00
   11   11    9      3.18      0.00
   12   11    9      3.62      0.00
   13   11    9     -0.04      0.00
   14   11    9     -1.08      0.00
  -14   12    9      0.39      0.00
  -13   12    9      1.13      0.00
  -12   12    9      0.68      0.00
  -11   12    9     -0.57      0.00
  -10   12    9     -1.34      0.00
   -9   12    9     -0.71      0.00
   -8   12    9     -0.81      0.00
   -7   12    9     -1.43      0.00
   -6   12    9     -0.27      0.00
   -5   12    9      0.70      0.00
   -4   12    9     -0.31      0.00
   -3   12    9     -2.51      0.00
   -2   12    9     -2.36      0.00
   -1   12    9      0.94      0.00
    0   12    9      3.98      0.00
    1   12    9      3.38      0.00
    2   12    9      0.09      0.00
    3   12    9     -0.85      0.00
    4   12    9      1.58      0.00
    5   12    9      3.35      0.00
    6   12    9      3.96      0.00
    7   12    9      3.21      0.00
    8   12    9      0.39      0.00
    9   12    9     -0.82      0.00
   10   12    9     -1.40      0.00
   11   12    9     -1.69      0.00
   12   12    9     -1.86      0.00
   13   12    9     -0.80      0.00
  -13   13    9     -1.00      0.00
  -12   13    9     -1.08      0.00
  -11   13    9     -2.81      0.00
  -10   13    9     -1.26      0.00
   -9   13    9     -0.59      0.00
   -8   13    9     -0.84      0.00
   -7   13    9      1.06      0.00
   -6   13    9      0.44      0.00
   -5   13    9     -0.87      0.00
   -4   13    9      0.78      0.00
   -3   13    9      2.29      0.00
   -2   13    9      1.15      0.00
   -1   13    9     -0.29      0.00
    0   13    9      0.06      0.00
    1   13    9      0.12      0.00
    2   13    9     -0.87      0.00
    3   13    9     -1.42      0.00
    4   13    9     -1.16      0.00
    5   13    9     -0.36      0.00
    6   13    9      0.38      0.00
    7   13    9     -1.09      0.00
    8   13    9     -2.47      0.00
    9   13    9     -1.71      0.00
   10   13    9     -0.73      0.00
   11   13    9      0.33      0.00
   12   13    9      0.92      0.00
   13   13    9      1.16      0.00
  -12   14    9     -0.66      0.00
  -11   14    9     -1.57      0.00
  -10   14    9     -1.58      0.00
   -9   14    9     -3.04      0.00
   -8   14    9     -2.01      0.00
   -7   14    9     -0.94      0.00
   -6   14    9     -0.11      0.00
   -5   14    9      0.75      0.00
   -4   14    9     -0.88      0.00
   -3   14    9     -3.20      0.00
   -2   14    9     -4.12      0.00
   -1   14    9     -1.82      0.00
    0   14    9      0.94      0.00
    1   14    9     -0.37      0.00
    2   14    9     -3.20      0.00
    3   14    9     -2.96      0.00
    4   14    9     -1.23      0.00
    5   14    9      0.13      0.00
    6   14    9      1.37      0.00
    7   14    9      0.58      0.00
    8   14    9     -1.35      0.00
    9   14    9     -2.60      0.00
   10   14    9     -3.15      0.00
   11   14    9     -2.94      0.00
   12   14    9     -2.62      0.00
  -11   15    9      0.25      0.00
  -10   15    9      0.47      0.00
   -9   15    9      1.99      0.00
   -8   15    9      1.25      0.00
   -7   15    9     -1.35      0.00
   -6   15    9     -1.14      0.00
   -5   15    9     -1.63      0.00
   -4   15    9     -0.56      0.00
   -3   15    9      1.77      0.00
   -2   15    9      0.90      0.00
   -1   15    9     -0.73      0.00
    0   15    9      0.48      0.00
    1   15    9      2.12      0.00
    2   15    9      0.89      0.00
    3   15    9     -0.95      0.00
    4   15    9     -1.62      0.00
    5   15    9     -1.42      0.00
    6   15    9     -0.65      0.00
    7   15    9      0.73      0.00
    8   15    9      2.19      0.00
    9   15    9      1.59      0.00
   10   15    9      1.09      0.00
   -9   16    9      0.23      0.00
   -8   16    9      0.97      0.00
   -7   16    9      0.77      0.00
   -6   16    9     -0.66      0.00
   -5   16    9     -0.28      0.00
   -4   16    9      0.59      0.00
   -3   16    9     -0.72      0.00
   -2   16    9     -0.89      0.00
   -1   16    9     -1.61      0.00
    0   16    9     -3.00      0.00
    1   16    9     -1.87      0.00
    2   16    9      0.31      0.00
    3   16    9      0.47      0.00
    4   16    9      0.22      0.00
    5   16    9      1.32      0.00
    6   16    9      1.09      0.00
    7   16    9      0.42      0.00
    8   16    9     -0.38      0.00
    9   16    9     -2.46      0.00
   -8   17    9      1.51      0.00
   -7   17    9      0.88      0.00
   -6   17    9     -1.59      0.00
   -5   17    9     -1.22      0.00
   -4   17    9     -1.41      0.00
   -3   17    9     -2.27      0.00
   -2   17    9     -1.80      0.00
   -1   17    9     -1.43      0.00
    0   17    9     -2.33      0.00
    1   17    9     -1.32      0.00
    2   17    9      1.99      0.00
    3   17    9      1.50      0.00
    4   17    9     -1.39      0.00
    5   17    9     -1.24      0.00
    6   17    9      0.51      0.00
    7   17    9      1.26      0.00
   -5   18    9      0.34      0.00
   -4   18    9     -1.39      0.00
   -3   18    9     -1.43      0.00
   -2   18    9     -0.22      0.00
   -1   18    9     -0.40      0.00
    0   18    9     -1.63      0.00
    1   18    9     -0.49      0.00
    2   18    9      1.18      0.00
    3   18    9      1.13      0.00
    4   18    9      0.46      0.00
    5   18    9     -0.01      0.00
  -18    0   10     -0.04      0.00
  -17    0   10     -0.23      0.00
  -16    0   10     -0.24      0.00
  -15    0   10     -0.73      0.00
  -14    0   10     -0.93      0.00
  -13    0   10     -1.68      0.00
  -12    0   10      2.25      0.00
  -11    0   10      0.59      0.00
  -10    0   10     -3.45      0.00
   -9    0   10      2.83      0.00
   -8    0   10      1.23      0.00
   -7    0   10     -8.00      0.00
   -6    0   10     -9.88      0.00
   -5    0   10      0.62      0.00
   -4    0   10     -2.02      0.00
   -3    0   10    -21.42      0.00
   -2    0   10    -42.40      0.00
   -1    0   10    -52.04      0.00
    0    0   10    -20.02      0.00
    1    0   10      5.24      0.00
    2    0   10      5.11      0.00
    3    0   10      0.80      0.00
    4    0   10    -12.40      0.00
    5    0   10    -17.21      0.00
    6    0   10    -11.88      0.00
    7    0   10     -0.58      0.00
    8    0   10      1.84      0.00
    9    0   10      0.39      0.00
   10    0   10      3.14      0.00
   11    0   10      1.48      0.00
   12    0   10     -1.33      0.00
   13    0   10     -1.92      0.00
   14    0   10      0.38      0.00
   15    0   10     -1.15      0.00
   16    0   10     -2.11      0.00
   17    0   10     -1.05      0.00
   18    0   10     -0.86      0.00
  -18    1   10      0.53      0.00
  -17    1   10      1.65      0.00
  -16    1   10      0.31      0.00
  -15    1   10      0.64      0.00
  -14    1   10      1.47      0.00
  -13    1   10      1.21      0.00
  -12    1   10      0.61      0.00
  -11    1   10     -2.69      0.00
  -10    1   10      0.15      0.00
   -9    1   10      2.82      0.00
   -8    1   10      0.72      0.00
   -7    1   10     -4.82      0.00
   -6    1   10    -12.07      0.00
   -5    1   10    -14.25      0.00
   -4    1   10    -13.59      0.00
   -3    1   10    -11.46      0.00
   -2    1   10    -31.21      0.00
   -1    1   10    -51.36      0.00
    0    1   10    -49.51      0.00
    1    1   10    -37.02      0.00
    2    1   10    -14.50      0.00
    3    1   10     -7.65      0.00
    4    1   10     -8.64      0.00
    5    1   10    -10.95      0.00
    6    1   10    -12.72      0.00
    7    1   10     -6.00      0.00
    8    1   10     -1.50      0.00
    9    1   10      0.39      0.00
   10    1   10     -0.27      0.00
   11    1   10      1.05      0.00
   12    1   10      1.06      0.00
   13    1   10      0.98      0.00
   14    1   10      2.05      0.00
   15    1   10      1.19      0.00
   16    1   10      0.59      0.00
   17    1   10     -0.35      0.00
   18    1   10      1.07      0.00
  -18    2   10     -0.17      0.00
  -17    2   10      0.55      0.00
  -16    2   10      0.15      0.00
  -15    2   10      0.19      0.00
  -14    2   10     -0.53      0.00
  -13    2   10     -0.05      0.00
  -12    2   10     -0.20      0.00
  -11    2   10     -1.63      0.00
  -10    2   10     -2.32      0.00
   -9    2   10     -2.55      0.00
   -8    2   10     -2.18      0.00
   -7    2   10     -6.08      0.00
   -6    2   10     -4.35      0.00
   -5    2   10      2.03      0.00
   -4    2   10      5.65      0.00
   -3    2   10      2.17      0.00
   -2    2   10    -13.50      0.00
   -1    2   10    -27.76      0.00
    0    2   10    -30.66      0.00
    1    2   10    -14.61      0.00
    2    2   10     -4.18      0.00
    3    2   10     -7.73      0.00
    4    2   10     -6.58      0.00
    5    2   10     -5.36      0.00
    6    2   10     -3.18      0.00
    7    2   10     -1.63      0.00
    8    2   10     -0.22      0.00
    9    2   10     -0.52      0.00
   10    2   10      0.49      0.00
   11    2   10      3.45      0.00
   12    2   10      2.04      0.00
   13    2   10      0.45      0.00
   14    2   10     -0.02      0.00
   15    2   10     -0.10      0.00
   16    2   10     -1.05      0.00
   17    2   10     -0.54      0.00
   18    2   10      0.48      0.00
  -18    3   10      1.74      0.00
  -17    3   10      1.25      0.00
  -16    3   10     -0.34      0.00
  -15    3   10      0.09      0.00
  -14    3   10      0.20      0.00
  -13    3   10     -0.95      0.00
  -12    3   10     -2.92      0.00
  -11    3   10     -3.23      0.00
  -10    3   10     -0.40      0.00
   -9    3   10      4.80      0.00
   -8    3   10      5.34      0.00
   -7    3   10     -2.30      0.00
   -6    3   10     -7.78      0.00
   -5    3   10     -5.16      0.00
   -4    3   10      9.03      0.00
   -3    3   10     23.64      0.00
   -2    3   10     20.44      0.00
   -1    3   10      2.07      0.00
    0    3   10     -9.93      0.00
    1    3   10     -3.18      0.00
    2    3   10     10.97      0.00
    3    3   10     18.53      0.00
    4    3   10     13.51      0.00
    5    3   10      5.12      0.00
    6    3   10      0.31      0.00
    7    3   10      1.16      0.00
    8    3   10      4.97      0.00
    9    3   10      4.17      0.00
   10    3   10      1.57      0.00
   11    3   10      1.45      0.00
   12    3   10      3.15      0.00
   13    3   10      1.48      0.00
   14    3   10     -1.93      0.00
   15    3   10     -1.73      0.00
   16    3   10     -0.41      0.00
   17    3   10     -0.32      0.00
  -18    4   10      0.29      0.00
  -17    4   10      1.68      0.00
  -16    4   10      2.49      0.00
  -15    4   10      1.51      0.00
  -14    4   10      1.69      0.00
  -13    4   10      2.99      0.00
  -12    4   10      0.65      0.00
  -11    4   10     -3.30      0.00
  -10    4   10     -6.93      0.00
   -9    4   10     -5.85      0.00
   -8    4   10      0.84      0.00
   -7    4   10      2.30      0.00
   -6    4   10     -4.75      0.00
   -5    4   10    -11.41      0.00
   -4    4   10     -8.69      0.00
   -3    4   10     -4.81      0.00
   -2    4   10     -2.88      0.00
   -1    4   10     -0.96      0.00
    0    4   10     -9.73      0.00
    1    4   10    -20.21      0.00
    2    4   10    -16.24      0.00
    3    4   10     -2.32      0.00
    4    4   10      9.30      0.00
    5    4   10     10.85      0.00
    6    4   10      5.70      0.00
    7    4   10      1.59      0.00
    8    4   10      2.54      0.00
    9    4   10      5.49      0.00
   10    4   10      4.10      0.00
   11    4   10      0.72      0.00
   12    4   10      0.88      0.00
   13    4   10      1.53      0.00
   14    4   10      0.68      0.00
   15    4   10      1.01      0.00
   16    4   10      0.25      0.00
   17    4   10     -0.60      0.00
  -17    5   10     -2.36      0.00
  -16    5   10     -1.08      0.00
  -15    5   10     -0.11      0.00
  -14    5   10     -0.82      0.00
  -13    5   10     -2.59      0.00
  -12    5   10     -2.99      0.00
  -11    5   10     -1.59      0.00
  -10    5   10     -2.15      0.00
   -9    5   10     -2.04      0.00
   -8    5   10     -2.53      0.00
   -7    5   10     -2.30      0.00
   -6    5   10     -1.78      0.00
   -5    5   10     -1.31      0.00
   -4    5   10      7.34      0.00
   -3    5   10     14.08      0.00
   -2    5   10     15.42      0.00
   -1    5   10     14.79      0.00
    0    5   10      9.57      0.00
    1    5   10      1.85      0.00
    2    5   10     -3.08      0.00
    3    5   10     -0.40      0.00
    4    5   10      2.40      0.00
    5    5   10      3.15      0.00
    6    5   10      2.27      0.00
    7    5   10     -1.34      0.00
    8    5   10     -2.08      0.00
    9    5   10      0.50      0.00
   10    5   10      1.25      0.00
   11    5   10      0.36      0.00
   12    5   10      0.84      0.00
   13    5   10     -0.11      0.00
   14    5   10      0.14      0.00
   15    5   10      0.40      0.00
   16    5   10      0.33      0.00
   17    5   10      2.08      0.00
  -17    6   10     -2.55      0.00
  -16    6   10     -0.45      0.00
  -15    6   10      0.27      0.00
  -14    6   10     -0.57      0.00
  -13    6   10      0.71      0.00
  -12    6   10      2.31      0.00
  -11    6   10      0.04      0.00
  -10    6   10     -2.63      0.00
   -9    6   10     -1.38      0.00
   -8    6   10      3.29      0.00
   -7    6   10     11.60      0.00
   -6    6   10      7.34      0.00
   -5    6   10     -6.38      0.00
   -4    6   10    -10.93      0.00
   -3    6   10     -6.08      0.00
   -2    6   10      3.83      0.00
   -1    6   10      8.88      0.00
    0    6   10      4.66      0.00
    1    6   10     -6.86      0.00
    2    6   10    -14.77      0.00
    3    6   10    -12.78      0.00
    4    6   10     -7.83      0.00
    5    6   10     -5.93      0.00
    6    6   10     -6.86      0.00
    7    6   10     -6.04      0.00
    8    6   10     -3.71      0.00
    9    6   10     -1.65      0.00
   10    6   10     -1.65      0.00
   11    6   10     -0.01      0.00
   12    6   10      1.01      0.00
   13    6   10      0.93      0.00
   14    6   10      1.66      0.00
   15    6   10      1.36      0.00
   16    6   10      2.78      0.00
   17    6   10      1.51      0.00
  -17    7   10     -0.81      0.00
  -16    7   10     -0.46      0.00
  -15    7   10      0.31      0.00
  -14    7   10      1.18      0.00
  -13    7   10      1.27      0.00
  -12    7   10      1.98      0.00
  -11    7   10      0.50      0.00
  -10    7   10     -2.21      0.00
   -9    7   10     -4.78      0.00
   -8    7   10     -5.67      0.00
   -7    7   10     -2.74      0.00
   -6    7   10      1.36      0.00
   -5    7   10      4.65      0.00
   -4    7   10     -1.97      0.00
   -3    7   10    -12.40      0.00
   -2    7   10    -14.58      0.00
   -1    7   10     -8.13      0.00
    0    7   10      0.69      0.00
    1    7   10     -0.80      0.00
    2    7   10    -11.30      0.00
    3    7   10    -15.55      0.00
    4    7   10     -8.81      0.00
    5    7   10     -2.68      0.00
    6    7   10     -2.83      0.00
    7    7   10     -4.58      0.00
    8    7   10     -2.54      0.00
    9    7   10     -1.05      0.00
   10    7   10     -0.44      0.00
   11    7   10      0.17      0.00
   12    7   10     -0.26      0.00
   13    7   10      2.65      0.00
   14    7   10      1.88      0.00
   15    7   10     -0.27      0.00
   16    7   10     -0.02      0.00
  -16    8   10     -0.48      0.00
  -15    8   10     -0.15      0.00
  -14    8   10     -0.68      0.00
  -13    8   10     -1.11      0.00
  -12    8   10     -0.42      0.00
  -11    8   10      0.19      0.00
  -10    8   10      1.17      0.00
   -9    8   10     -0.68      0.00
   -8    8   10     -2.47      0.00
   -7    8   10     -2.57      0.00
   -6    8   10     -4.12      0.00
   -5    8   10     -5.82      0.00
   -4    8   10     -6.00      0.00
   -3    8   10     -5.24      0.00
   -2    8   10     -5.32      0.00
   -1    8   10     -3.13      0.00
    0    8   10     -0.77      0.00
    1    8   10     -1.05      0.00
    2    8   10     -1.72      0.00
    3    8   10     -3.15      0.00
    4    8   10     -3.17      0.00
    5    8   10      1.13      0.00
    6    8   10      3.56      0.00
    7    8   10      3.56      0.00
    8    8   10      3.55      0.00
    9    8   10      2.66      0.00
   10    8   10      2.97      0.00
   11    8   10      1.89      0.00
   12    8   10      1.77      0.00
   13    8   10     -0.24      0.00
   14    8   10     -1.67      0.00
   15    8   10      1.09      0.00
   16    8   10      1.10      0.00
  -16    9   10     -0.58      0.00
  -15    9   10     -0.51      0.00
  -14    9   10     -0.36      0.00
  -13    9   10      0.04      0.00
  -12    9   10     -0.32      0.00
  -11    9   10     -0.07      0.00
  -10    9   10      0.22      0.00
   -9    9   10     -1.88      0.00
   -8    9   10     -1.62      0.00
   -7    9   10      0.19      0.00
   -6    9   10      1.12      0.00
   -5    9   10      3.40      0.00
   -4    9   10      2.39      0.00
   -3    9   10     -3.34      0.00
   -2    9   10     -3.31      0.00
   -1    9   10      4.84      0.00
    0    9   10     10.44      0.00
    1    9   10      8.55      0.00
    2    9   10      3.85      0.00
    3    9   10      1.82      0.00
    4    9   10      2.98      0.00
    5    9   10      2.87      0.00
    6    9   10      2.39      0.00
    7    9   10      3.46      0.00
    8    9   10      2.24      0.00
    9    9   10      1.60      0.00
   10    9   10      1.43      0.00
   11    9   10      2.94      0.00
   12    9   10      4.57      0.00
   13    9   10      1.70      0.00
   14    9   10      0.02      0.00
   15    9   10     -0.67      0.00
  -15   10   10      0.75      0.00
  -14   10   10      1.46      0.00
  -13   10   10      2.35      0.00
  -12   10   10      1.12      0.00
  -11   10   10      0.42      0.00
  -10   10   10      1.33      0.00
   -9   10   10      0.55      0.00
   -8   10   10     -1.45      0.00
   -7   10   10     -5.35      0.00
   -6   10   10     -6.91      0.00
   -5   10   10     -3.13      0.00
   -4   10   10     -0.57      0.00
   -3   10   10     -2.32      0.00
   -2   10   10     -6.92      0.00
   -1   10   10     -8.55      0.00
    0   10   10     -3.13      0.00
    1   10   10      3.14      0.00
    2   10   10      3.94      0.00
    3   10   10      1.61      0.00
    4   10   10      0.37      0.00
    5   10   10      0.52      0.00
    6   10   10      1.82      0.00
    7   10   10      2.10      0.00
    8   10   10      1.54      0.00
    9   10   10      0.63      0.00
   10   10   10      0.56      0.00
   11   10   10      1.81      0.00
   12   10   10      0.85      0.00
   13   10   10      1.92      0.00
   14   10   10      3.47      0.00
   15   10   10      0.67      0.00
  -15   11   10     -0.71      0.00
  -14   11   10     -1.73      0.00
  -13   11   10     -0.59      0.00
  -12   11   10     -0.49      0.00
  -11   11   10     -0.34      0.00
  -10   11   10      0.04      0.00
   -9   11   10      0.00      0.00
   -8   11   10      1.90      0.00
   -7   11   10      1.69      0.00
   -6   11   10     -0.01      0.00
   -5   11   10     -0.85      0.00
   -4   11   10      1.20      0.00
   -3   11   10      3.10      0.00
   -2   11   10     -0.28      0.00
   -1   11   10     -3.63      0.00
    0   11   10     -3.49      0.00
    1   11   10     -1.96      0.00
    2   11   10     -0.99      0.00
    3   11   10     -1.31      0.00
    4   11   10     -3.37      0.00
    5   11   10     -5.20      0.00
    6   11   10     -4.03      0.00
    7   11   10     -1.17      0.00
    8   11   10     -0.20      0.00
    9   11   10     -1.73      0.00
   10   11   10     -2.54      0.00
   11   11   10     -1.71      0.00
   12   11   10      0.07      0.00
   13   11   10      0.83      0.00
   14   11   10      0.50      0.00
  -14   12   10      0.31      0.00
  -13   12   10      0.15      0.00
  -12   12   10      0.37      0.00
  -11   12   10      2.28      0.00
  -10   12   10      1.30      0.00
   -9   12   10      0.67      0.00
   -8   12   10      0.05      0.00
   -7   12   10     -0.33      0.00
   -6   12   10      1.85      0.00
   -5   12   10      0.60      0.00
   -4   12   10     -0.91      0.00
   -3   12   10     -0.11      0.00
   -2   12   10     -0.97      0.00
   -1   12   10     -2.95      0.00
    0   12   10     -0.56      0.00
    1   12   10      3.99      0.00
    2   12   10      3.55      0.00
    3   12   10      1.19      0.00
    4   12   10     -0.10      0.00
    5   12   10     -1.84      0.00
    6   12   10     -1.89      0.00
    7   12   10      0.31      0.00
    8   12   10      1.04      0.00
    9   12   10     -0.65      0.00
   10   12   10     -2.40      0.00
   11   12   10     -2.81      0.00
   12   12   10     -2.50      0.00
   13   12   10     -0.51      0.00
  -13   13   10     -1.77      0.00
  -12   13   10     -1.34      0.00
  -11   13   10      0.52      0.00
  -10   13   10      1.01      0.00
   -9   13   10      1.07      0.00
   -8   13   10     -1.61      0.00
   -7   13   10     -2.16      0.00
   -6   13   10     -2.16      0.00
   -5   13   10     -2.79      0.00
   -4   13   10     -0.83      0.00
   -3   13   10      2.15      0.00
   -2   13   10      3.21      0.00
   -1   13   10     -0.30      0.00
    0   13   10     -3.21      0.00
    1   13   10     -1.39      0.00
    2   13   10      2.24      0.00
    3   13   10      2.95      0.00
    4   13   10     -0.11      0.00
    5   13   10     -2.92      0.00
    6   13   10     -3.25      0.00
    7   13   10     -0.72      0.00
    8   13   10      2.59      0.00
    9   13   10      2.84      0.00
   10   13   10      2.37      0.00
   11   13   10      2.48      0.00
   12   13   10      2.64      0.00
   13   13   10      2.21      0.00
  -12   14   10      0.99      0.00
  -11   14   10      1.50      0.00
  -10   14   10      0.38      0.00
   -9   14   10     -1.82      0.00
   -8   14   10     -0.28      0.00
   -7   14   10      1.09      0.00
   -6   14   10     -0.73      0.00
   -5   14   10      0.47      0.00
   -4   14   10     -0.46      0.00
   -3   14   10     -3.50      0.00
   -2   14   10     -2.15      0.00
   -1   14   10      0.79      0.00
    0   14   10     -0.68      0.00
    1   14   10     -3.07      0.00
    2   14   10     -0.03      0.00
    3   14   10      3.29      0.00
    4   14   10      2.91      0.00
    5   14   10      1.09      0.00
    6   14   10     -0.68      0.00
    7   14   10     -0.45      0.00
    8   14   10      0.48      0.00
    9   14   10      0.42      0.00
   10   14   10     -0.16      0.00
   11   14   10     -1.24      0.00
   12   14   10     -1.30      0.00
  -11   15   10      2.61      0.00
  -10   15   10      2.46      0.00
   -9   15   10      2.17      0.00
   -8   15   10      3.17      0.00
   -7   15   10      2.01      0.00
   -6   15   10      1.35      0.00
   -5   15   10      1.10      0.00
   -4   15   10      1.04      0.00
   -3   15   10      1.51      0.00
   -2   15   10      0.39      0.00
   -1   15   10      0.01      0.00
    0   15   10      0.12      0.00
    1   15   10      0.52      0.00
    2   15   10      0.97      0.00
    3   15   10      0.71      0.00
    4   15   10      0.67      0.00
    5   15   10      0.45      0.00
    6   15   10      0.71      0.00
    7   15   10      1.57      0.00
    8   15   10      2.58      0.00
    9   15   10      4.54      0.00
   10   15   10      4.82      0.00
   -9   16   10      0.54      0.00
   -8   16   10     -0.62      0.00
   -7   16   10      1.35      0.00
   -6   16   10      3.75      0.00
   -5   16   10      2.33      0.00
   -4   16   10      1.63      0.00
   -3   16   10      2.17      0.00
   -2   16   10      2.54      0.00
   -1   16   10      1.08      0.00
    0   16   10     -0.16      0.00
    1   16   10      0.43      0.00
    2   16   10     -0.26      0.00
    3   16   10     -0.37      0.00
    4   16   10      1.07      0.00
    5   16   10      1.65      0.00
    6   16   10      0.66      0.00
    7   16   10     -0.68      0.00
    8   16   10     -1.53      0.00
    9   16   10     -1.87      0.00
   -8   17   10     -3.35      0.00
   -7   17   10     -1.57      0.00
   -6   17   10     -1.12      0.00
   -5   17   10     -0.28      0.00
   -4   17   10      0.34      0.00
   -3   17   10      0.48      0.00
   -2   17   10      1.28      0.00
   -1   17   10      2.71      0.00
    0   17   10      3.56      0.00
    1   17   10      0.96      0.00
    2   17   10     -0.62      0.00
    3   17   10      0.32      0.00
    4   17   10      0.26      0.00
    5   17   10     -0.16      0.00
    6   17   10     -0.02      0.00
    7   17   10      0.06      0.00
   -5   18   10     -0.77      0.00
   -4   18   10     -1.57      0.00
   -3   18   10      0.88      0.00
   -2   18   10      1.20      0.00
   -1   18   10      1.35      0.00
    0   18   10      2.71      0.00
    1   18   10      1.67      0.00
    2   18   10     -1.06      0.00
    3   18   10     -1.43      0.00
    4   18   10      0.85      0.00
    5   18   10      0.27      0.00
  -18    1   11      0.64      0.00
  -17    1   11     -0.02      0.00
  -16    1   11     -0.49      0.00
  -15    1   11      0.65      0.00
  -14    1   11      1.11      0.00
  -13    1   11      1.57      0.00
  -12    1   11     -0.09      0.00
  -11    1   11     -1.38      0.00
  -10    1   11      0.96      0.00
   -9    1   11      1.34      0.00
   -8    1   11      4.04      0.00
   -7    1   11      8.42      0.00
   -6    1   11      4.81      0.00
   -5    1   11     -6.63      0.00
   -4    1   11     -6.01      0.00
   -3    1   11     11.34      0.00
   -2    1   11     22.66      0.00
   -1    1   11     21.34      0.00
    0    1   11      4.27      0.00
    1    1   11    -10.08      0.00
    2    1   11     -7.03      0.00
    3    1   11     -0.61      0.00
    4    1   11      7.17      0.00
    5    1   11      9.31      0.00
    6    1   11      4.15      0.00
    7    1   11     -0.30      0.00
    8    1   11      0.34      0.00
    9    1   11      0.75      0.00
   10    1   11     -3.17      0.00
   11    1   11     -3.14      0.00
   12    1   11      0.59      0.00
   13    1   11      1.94      0.00
   14    1   11     -0.09      0.00
   15    1   11      0.20      0.00
   16    1   11      1.72      0.00
   17    1   11      0.96      0.00
   18    1   11      0.42      0.00
  -18    2   11     -0.59      0.00
  -17    2   11     -1.07      0.00
  -16    2   11      0.09      0.00
  -15    2   11     -0.42      0.00
  -14    2   11     -0.93      0.00
  -13    2   11      0.57      0.00
  -12    2   11      0.25      0.00
  -11    2   11      2.40      0.00
  -10    2   11     -0.45      0.00
   -9    2   11     -7.80      0.00
   -8    2   11     -5.66      0.00
   -7    2   11      4.78      0.00
   -6    2   11     12.18      0.00
   -5    2   11      8.80      0.00
   -4    2   11      3.88      0.00
   -3    2   11     -0.47      0.00
   -2    2   11     13.77      0.00
   -1    2   11     36.92      0.00
    0    2   11     31.83      0.00
    1    2   11     13.57      0.00
    2    2   11     -2.57      0.00
    3    2   11     -4.05      0.00
    4    2   11      5.32      0.00
    5    2   11     11.96      0.00
    6    2   11     12.43      0.00
    7    2   11      3.30      0.00
    8    2   11     -1.28      0.00
    9    2   11     -0.15      0.00
   10    2   11     -0.07      0.00
   11    2   11     -2.16      0.00
   12    2   11     -2.29      0.00
   13    2   11     -0.97      0.00
   14    2   11     -0.56      0.00
   15    2   11      0.39      0.00
   16    2   11     -0.55      0.00
   17    2   11     -0.14      0.00
  -18    3   11     -0.44      0.00
  -17    3   11     -2.15      0.00
  -16    3   11     -0.81      0.00
  -15    3   11      0.03      0.00
  -14    3   11     -1.08      0.00
  -13    3   11     -3.05      0.00
  -12    3   11     -0.72      0.00
  -11    3   11      4.10      0.00
  -10    3   11      4.68      0.00
   -9    3   11      4.94      0.00
   -8    3   11      2.27      0.00
   -7    3   11      3.27      0.00
   -6    3   11      6.04      0.00
   -5    3   11      6.45      0.00
   -4    3   11      8.34      0.00
   -3    3   11     10.97      0.00
   -2    3   11     21.28      0.00
   -1    3   11     27.49      0.00
    0    3   11     30.72      0.00
    1    3   11     24.82      0.00
    2    3   11     10.11      0.00
    3    3   11      3.93      0.00
    4    3   11     -1.90      0.00
    5    3   11     -3.06      0.00
    6    3   11     -2.14      0.00
    7    3   11     -2.69      0.00
    8    3   11     -3.25      0.00
    9    3   11     -3.05      0.00
   10    3   11     -1.82      0.00
   11    3   11     -2.36      0.00
   12    3   11     -2.12      0.00
   13    3   11     -2.31      0.00
   14    3   11     -0.57      0.00
   15    3   11      0.25      0.00
   16    3   11      0.39      0.00
   17    3   11      0.43      0.00
  -18    4   11     -0.26      0.00
  -17    4   11     -0.49      0.00
  -16    4   11      0.28      0.00
  -15    4   11      0.47      0.00
  -14    4   11      1.82      0.00
  -13    4   11      3.78      0.00
  -12    4   11      4.99      0.00
  -11    4   11      2.26      0.00
  -10    4   11      0.34      0.00
   -9    4   11     -0.13      0.00
   -8    4   11      1.04      0.00
   -7    4   11      7.58      0.00
   -6    4   11      6.40      0.00
   -5    4   11     -3.54      0.00
   -4    4   11    -19.20      0.00
   -3    4   11    -27.74      0.00
   -2    4   11    -21.13      0.00
   -1    4   11    -10.01      0.00
    0    4   11     -2.85      0.00
    1    4   11     -7.69      0.00
    2    4   11    -12.86      0.00
    3    4   11    -15.80      0.00
    4    4   11    -14.47      0.00
    5    4   11     -9.35      0.00
    6    4   11     -6.65      0.00
    7    4   11     -4.64      0.00
    8    4   11     -4.82      0.00
    9    4   11     -3.35      0.00
   10    4   11     -1.47      0.00
   11    4   11     -0.55      0.00
   12    4   11     -1.43      0.00
   13    4   11     -0.21      0.00
   14    4   11      1.85      0.00
   15    4   11      1.49      0.00
   16    4   11      1.68      0.00
   17    4   11     -0.27      0.00
  -17    5   11     -0.61      0.00
  -16    5   11     -2.22      0.00
  -15    5   11     -2.47      0.00
  -14    5   11     -3.36      0.00
  -13    5   11     -4.66      0.00
  -12    5   11     -2.06      0.00
  -11    5   11      1.89      0.00
  -10    5   11      4.12      0.00
   -9    5   11      0.34      0.00
   -8    5   11     -5.84      0.00
   -7    5   11     -6.96      0.00
   -6    5   11      2.62      0.00
   -5    5   11     14.68      0.00
   -4    5   11      9.37      0.00
   -3    5   11     -3.95      0.00
   -2    5   11    -11.35      0.00
   -1    5   11     -9.43      0.00
    0    5   11      0.05      0.00
    1    5   11      9.09      0.00
    2    5   11      7.19      0.00
    3    5   11     -3.66      0.00
    4    5   11     -9.06      0.00
    5    5   11     -7.18      0.00
    6    5   11     -1.89      0.00
    7    5   11      0.34      0.00
    8    5   11     -1.29      0.00
    9    5   11     -3.90      0.00
   10    5   11     -2.89      0.00
   11    5   11     -0.45      0.00
   12    5   11     -0.31      0.00
   13    5   11      0.27      0.00
   14    5   11     -0.83      0.00
   15    5   11     -2.37      0.00
   16    5   11     -2.10      0.00
   17    5   11      0.51      0.00
  -17    6   11      1.71      0.00
  -16    6   11      0.10      0.00
  -15    6   11     -0.34      0.00
  -14    6   11     -0.41      0.00
  -13    6   11     -0.56      0.00
  -12    6   11     -0.88      0.00
  -11    6   11      0.66      0.00
  -10    6   11      5.03      0.00
   -9    6   11      6.09      0.00
   -8    6   11      4.63      0.00
   -7    6   11      1.96      0.00
   -6    6   11      0.29      0.00
   -5    6   11      1.04      0.00
   -4    6   11      2.02      0.00
   -3    6   11      4.26      0.00
   -2    6   11      3.98      0.00
   -1    6   11      1.43      0.00
    0    6   11      3.05      0.00
    1    6   11     10.22      0.00
    2    6   11     15.11      0.00
    3    6   11     11.81      0.00
    4    6   11      4.94      0.00
    5    6   11      1.64      0.00
    6    6   11      1.90      0.00
    7    6   11      4.01      0.00
    8    6   11      3.65      0.00
    9    6   11      0.06      0.00
   10    6   11     -2.07      0.00
   11    6   11     -2.07      0.00
   12    6   11     -1.01      0.00
   13    6   11     -1.28      0.00
   14    6   11     -1.07      0.00
   15    6   11     -0.62      0.00
   16    6   11     -1.50      0.00
   17    6   11     -2.26      0.00
  -17    7   11      2.59      0.00
  -16    7   11      2.25      0.00
  -15    7   11      1.38      0.00
  -14    7   11      2.69      0.00
  -13    7   11      3.38      0.00
  -12    7   11      0.97      0.00
  -11    7   11      0.58      0.00
  -10    7   11      1.42      0.00
   -9    7   11      0.64      0.00
   -8    7   11      1.14      0.00
   -7    7   11     -1.73      0.00
   -6    7   11     -1.15      0.00
   -5    7   11      6.20      0.00
   -4    7   11      8.13      0.00
   -3    7   11      3.11      0.00
   -2    7   11     -2.64      0.00
   -1    7   11     -4.06      0.00
    0    7   11     -0.20      0.00
    1    7   11      7.02      0.00
    2    7   11     11.13      0.00
    3    7   11      9.11      0.00
    4    7   11      6.45      0.00
    5    7   11      4.43      0.00
    6    7   11      3.23      0.00
    7    7   11      3.06      0.00
    8    7   11      2.80      0.00
    9    7   11      2.44      0.00
   10    7   11      1.96      0.00
   11    7   11      1.46      0.00
   12    7   11     -0.19      0.00
   13    7   11     -0.51      0.00
   14    7   11      0.66      0.00
   15    7   11      0.87      0.00
   16    7   11     -1.04      0.00
  -16    8   11      0.93      0.00
  -15    8   11     -0.79      0.00
  -14    8   11     -0.73      0.00
  -13    8   11     -0.46      0.00
  -12    8   11     -2.12      0.00
  -11    8   11     -1.55      0.00
  -10    8   11      0.03      0.00
   -9    8   11      0.96      0.00
   -8    8   11     -0.76      0.00
   -7    8   11     -6.27      0.00
   -6    8   11     -7.15      0.00
   -5    8   11     -5.07      0.00
   -4    8   11      0.76      0.00
   -3    8   11      8.10      0.00
   -2    8   11      5.99      0.00
   -1    8   11     -4.30      0.00
    0    8   11    -11.53      0.00
    1    8   11     -6.28      0.00
    2    8   11      4.19      0.00
    3    8   11      6.10      0.00
    4    8   11     -0.53      0.00
    5    8   11     -4.06      0.00
    6    8   11     -1.53      0.00
    7    8   11      0.89      0.00
    8    8   11      0.54      0.00
    9    8   11     -0.89      0.00
   10    8   11     -0.53      0.00
   11    8   11     -0.91      0.00
   12    8   11     -1.69      0.00
   13    8   11     -2.18      0.00
   14    8   11     -0.74      0.00
   15    8   11      1.02      0.00
   16    8   11     -0.01      0.00
  -16    9   11     -0.33      0.00
  -15    9   11     -0.30      0.00
  -14    9   11     -1.71      0.00
  -13    9   11     -2.08      0.00
  -12    9   11     -1.09      0.00
  -11    9   11     -0.40      0.00
  -10    9   11     -0.96      0.00
   -9    9   11      1.89      0.00
   -8    9   11      4.28      0.00
   -7    9   11      5.48      0.00
   -6    9   11      6.24      0.00
   -5    9   11      2.79      0.00
   -4    9   11      2.01      0.00
   -3    9   11      5.72      0.00
   -2    9   11      9.47      0.00
   -1    9   11      7.06      0.00
    0    9   11     -0.12      0.00
    1    9   11     -3.71      0.00
    2    9   11     -1.96      0.00
    3    9   11      1.35      0.00
    4    9   11      0.57      0.00
    5    9   11     -4.67      0.00
    6    9   11     -6.93      0.00
    7    9   11     -4.13      0.00
    8    9   11     -2.63      0.00
    9    9   11     -2.49      0.00
   10    9   11     -4.39      0.00
   11    9   11     -4.93      0.00
   12    9   11     -2.38      0.00
   13    9   11     -1.50      0.00
   14    9   11     -1.79      0.00
   15    9   11     -2.31      0.00
  -15   10   11      0.70      0.00
  -14   10   11      1.05      0.00
  -13   10   11      0.19      0.00
  -12   10   11      0.75      0.00
  -11   10   11      1.13      0.00
  -10   10   11      0.72      0.00
   -9   10   11      2.47      0.00
   -8   10   11      1.92      0.00
   -7   10   11      1.60      0.00
   -6   10   11      1.99      0.00
   -5   10   11      0.39      0.00
   -4   10   11     -1.19      0.00
   -3   10   11      0.20      0.00
   -2   10   11      1.11      0.00
   -1   10   11     -2.55      0.00
    0   10   11     -3.66      0.00
    1   10   11     -1.80      0.00
    2   10   11     -1.69      0.00
    3   10   11     -0.52      0.00
    4   10   11      2.25      0.00
    5   10   11      2.21      0.00
    6   10   11     -0.46      0.00
    7   10   11     -3.46      0.00
    8   10   11     -2.86      0.00
    9   10   11     -0.67      0.00
   10   10   11     -0.26      0.00
   11   10   11     -1.44      0.00
   12   10   11     -4.31      0.00
   13   10   11     -1.75      0.00
   14   10   11      0.39      0.00
   15   10   11     -0.60      0.00
  -15   11   11      0.52      0.00
  -14   11   11      0.37      0.00
  -13   11   11     -0.63      0.00
  -12   11   11     -0.16      0.00
  -11   11   11     -0.10      0.00
  -10   11   11     -0.09      0.00
   -9   11   11     -0.25      0.00
   -8   11   11      0.25      0.00
   -7   11   11      2.21      0.00
   -6   11   11      2.06      0.00
   -5   11   11      0.50      0.00
   -4   11   11     -0.19      0.00
   -3   11   11      1.94      0.00
   -2   11   11      5.07      0.00
   -1   11   11      4.92      0.00
    0   11   11     -0.33      0.00
    1   11   11     -5.48      0.00
    2   11   11     -5.23      0.00
    3   11   11     -3.01      0.00
    4   11   11     -1.06      0.00
    5   11   11      1.71      0.00
    6   11   11      0.90      0.00
    7   11   11     -1.99      0.00
    8   11   11     -1.00      0.00
    9   11   11      0.71      0.00
   10   11   11      2.13      0.00
   11   11   11      1.80      0.00
   12   11   11      1.64      0.00
   13   11   11      0.46      0.00
   14   11   11     -1.57      0.00
  -14   12   11      1.85      0.00
  -13   12   11      1.82      0.00
  -12   12   11      1.30      0.00
  -11   12   11      0.88      0.00
  -10   12   11     -0.40      0.00
   -9   12   11     -0.74      0.00
   -8   12   11      0.59      0.00
   -7   12   11      0.42      0.00
   -6   12   11      0.59      0.00
   -5   12   11      1.85      0.00
   -4   12   11      0.11      0.00
   -3   12   11     -2.89      0.00
   -2   12   11     -0.34      0.00
   -1   12   11      5.25      0.00
    0   12   11      5.23      0.00
    1   12   11      1.56      0.00
    2   12   11      0.04      0.00
    3   12   11      0.11      0.00
    4   12   11      1.31      0.00
    5   12   11      3.62      0.00
    6   12   11      3.86      0.00
    7   12   11      2.04      0.00
    8   12   11     -0.32      0.00
    9   12   11     -0.23      0.00
   10   12   11      0.64      0.00
   11   12   11     -0.14      0.00
   12   12   11     -0.39      0.00
   13   12   11     -1.74      0.00
  -13   13   11     -0.98      0.00
  -12   13   11      0.25      0.00
  -11   13   11     -0.67      0.00
  -10   13   11     -1.29      0.00
   -9   13   11      0.99      0.00
   -8   13   11      0.79      0.00
   -7   13   11     -0.79      0.00
   -6   13   11     -1.26      0.00
   -5   13   11     -0.78      0.00
   -4   13   11      0.75      0.00
   -3   13   11      1.65      0.00
   -2   13   11      1.16      0.00
   -1   13   11     -0.21      0.00
    0   13   11     -0.75      0.00
    1   13   11     -0.35      0.00
    2   13   11     -0.93      0.00
    3   13   11     -1.96      0.00
    4   13   11     -0.74      0.00
    5   13   11      1.35      0.00
    6   13   11      1.78      0.00
    7   13   11      0.48      0.00
    8   13   11     -0.71      0.00
    9   13   11      0.37      0.00
   10   13   11      1.04      0.00
   11   13   11      0.98      0.00
   12   13   11      0.80      0.00
  -12   14   11     -0.20      0.00
  -11   14   11     -3.02      0.00
  -10   14   11     -2.37      0.00
   -9   14   11     -2.06      0.00
   -8   14   11     -1.51      0.00
   -7   14   11      1.05      0.00
   -6   14   11      1.35      0.00
   -5   14   11      0.60      0.00
   -4   14   11     -1.10      0.00
   -3   14   11     -2.69      0.00
   -2   14   11     -1.78      0.00
   -1   14   11      0.36      0.00
    0   14   11      0.98      0.00
    1   14   11     -0.37      0.00
    2   14   11     -1.70      0.00
    3   14   11     -1.73      0.00
    4   14   11     -0.49      0.00
    5   14   11      0.94      0.00
    6   14   11      0.86      0.00
    7   14   11     -2.25      0.00
    8   14   11     -5.08      0.00
    9   14   11     -5.19      0.00
   10   14   11     -5.14      0.00
   11   14   11     -4.14      0.00
  -11   15   11     -1.81      0.00
  -10   15   11     -0.31      0.00
   -9   15   11      0.21      0.00
   -8   15   11      0.19      0.00
   -7   15   11     -1.99      0.00
   -6   15   11     -1.96      0.00
   -5   15   11     -0.61      0.00
   -4   15   11     -0.46      0.00
   -3   15   11     -0.30      0.00
   -2   15   11     -1.35      0.00
   -1   15   11     -0.74      0.00
    0   15   11      1.84      0.00
    1   15   11      1.58      0.00
    2   15   11     -1.36      0.00
    3   15   11     -2.52      0.00
    4   15   11     -2.28      0.00
    5   15   11     -2.07      0.00
    6   15   11     -0.66      0.00
    7   15   11      0.42      0.00
    8   15   11      1.34      0.00
    9   15   11      2.70      0.00
   10   15   11      2.57      0.00
   -9   16   11      1.31      0.00
   -8   16   11      0.79      0.00
   -7   16   11     -0.40      0.00
   -6   16   11      0.90      0.00
   -5   16   11      0.38      0.00
   -4   16   11      0.61      0.00
   -3   16   11      1.89      0.00
   -2   16   11      1.26      0.00
   -1   16   11     -0.90      0.00
    0   16   11     -1.03      0.00
    1   16   11      0.41      0.00
    2   16   11     -0.33      0.00
    3   16   11     -0.73      0.00
    4   16   11      0.53      0.00
    5   16   11      0.48      0.00
    6   16   11     -1.20      0.00
    7   16   11     -1.96      0.00
    8   16   11     -1.76      0.00
    9   16   11     -3.26      0.00
   -8   17   11     -0.11      0.00
   -7   17   11     -0.33      0.00
   -6   17   11     -2.46      0.00
   -5   17   11     -0.80      0.00
   -4   17   11      1.20      0.00
   -3   17   11     -0.89      0.00
   -2   17   11     -2.11      0.00
   -1   17   11     -1.81      0.00
    0   17   11     -2.03      0.00
    1   17   11     -2.01      0.00
    2   17   11     -0.32      0.00
    3   17   11      0.11      0.00
    4   17   11     -1.37      0.00
    5   17   11     -0.93      0.00
    6   17   11      0.40      0.00
    7   17   11      0.78      0.00
   -5   18   11     -0.53      0.00
   -4   18   11     -1.10      0.00
   -3   18   11      0.12      0.00
   -2   18   11      0.48      0.00
   -1   18   11     -0.76      0.00
    0   18   11     -1.81      0.00
    1   18   11     -0.95      0.00
    2   18   11      0.71      0.00
    3   18   11      0.19      0.00
    4   18   11     -0.94      0.00
  -18    0   12      0.52      0.00
  -17    0   12     -0.28      0.00
  -16    0   12      0.26      0.00
  -15    0   12     -1.68      0.00
  -14    0   12     -2.23      0.00
  -13    0   12     -2.32      0.00
  -12    0   12     -2.68      0.00
  -11    0   12      1.37      0.00
  -10    0   12     -0.67      0.00
   -9    0   12     -5.13      0.00
   -8    0   12     -8.68      0.00
   -7    0   12     -7.63      0.00
   -6    0   12      3.04      0.00
   -5    0   12     14.58      0.00
   -4    0   12     12.15      0.00
   -3    0   12     -8.87      0.00
   -2    0   12     -4.40      0.00
   -1    0   12     20.34      0.00
    0    0   12     36.79      0.00
    1    0   12     38.06      0.00
    2    0   12     20.61      0.00
    3    0   12     12.34      0.00
    4    0   12      5.43      0.00
    5    0   12      2.83      0.00
    6    0   12      8.18      0.00
    7    0   12      7.09      0.00
    8    0   12      2.73      0.00
    9    0   12      0.89      0.00
   10    0   12      4.51      0.00
   11    0   12      2.82      0.00
   12    0   12     -0.40      0.00
   13    0   12     -2.10      0.00
   14    0   12     -2.64      0.00
   15    0   12     -2.10      0.00
   16    0   12     -2.39      0.00
   17    0   12     -0.74      0.00
  -18    1   12      0.28      0.00
  -17    1   12      0.49      0.00
  -16    1   12      0.52      0.00
  -15    1   12      0.63      0.00
  -14    1   12      1.02      0.00
  -13    1   12     -0.35      0.00
  -12    1   12      1.85      0.00
  -11    1   12      1.59      0.00
  -10    1   12      0.52      0.00
   -9    1   12      5.43      0.00
   -8    1   12      2.98      0.00
   -7    1   12     -5.15      0.00
   -6    1   12     -9.70      0.00
   -5    1   12     -4.51      0.00
   -4    1   12     -4.47      0.00
   -3    1   12    -12.87      0.00
   -2    1   12    -23.05      0.00
   -1    1   12    -31.47      0.00
    0    1   12    -15.95      0.00
    1    1   12     -1.71      0.00
    2    1   12      2.68      0.00
    3    1   12      2.36      0.00
    4    1   12     -8.05      0.00
    5    1   12    -13.47      0.00
    6    1   12    -11.87      0.00
    7    1   12     -3.38      0.00
    8    1   12     -0.07      0.00
    9    1   12     -0.15      0.00
   10    1   12      0.53      0.00
   11    1   12     -0.72      0.00
   12    1   12     -0.84      0.00
   13    1   12     -0.20      0.00
   14    1   12      1.50      0.00
   15    1   12     -0.05      0.00
   16    1   12     -0.70      0.00
   17    1   12     -0.24      0.00
  -18    2   12     -0.99      0.00
  -17    2   12      0.79      0.00
  -16    2   12      0.86      0.00
  -15    2   12      0.10      0.00
  -14    2   12      1.15      0.00
  -13    2   12      2.25      0.00
  -12    2   12      1.68      0.00
  -11    2   12     -0.19      0.00
  -10    2   12      0.29      0.00
   -9    2   12     -2.53      0.00
   -8    2   12     -6.05      0.00
   -7    2   12     -6.31      0.00
   -6    2   12     -5.52      0.00
   -5    2   12     -2.52      0.00
   -4    2   12     -7.00      0.00
   -3    2   12    -18.69      0.00
   -2    2   12    -32.72      0.00
   -1    2   12    -33.88      0.00
    0    2   12    -23.02      0.00
    1    2   12    -13.84      0.00
    2    2   12     -6.20      0.00
    3    2   12     -7.01      0.00
    4    2   12     -7.91      0.00
    5    2   12     -7.35      0.00
    6    2   12     -4.70      0.00
    7    2   12     -1.06      0.00
    8    2   12     -1.44      0.00
    9    2   12     -0.02      0.00
   10    2   12      2.50      0.00
   11    2   12      3.41      0.00
   12    2   12      0.25      0.00
   13    2   12     -0.25      0.00
   14    2   12      1.96      0.00
   15    2   12      1.46      0.00
   16    2   12      0.14      0.00
   17    2   12     -0.38      0.00
  -18    3   12      0.66      0.00
  -17    3   12      0.73      0.00
  -16    3   12     -0.17      0.00
  -15    3   12     -0.19      0.00
  -14    3   12     -1.26      0.00
  -13    3   12     -3.07      0.00
  -12    3   12     -2.18      0.00
  -11    3   12      0.33      0.00
  -10    3   12      3.68      0.00
   -9    3   12      5.54      0.00
   -8    3   12      1.34      0.00
   -7    3   12     -7.46      0.00
   -6    3   12     -5.44      0.00
   -5    3   12      7.56      0.00
   -4    3   12     16.45      0.00
   -3    3   12     17.79      0.00
   -2    3   12      5.78      0.00
   -1    3   12    -12.22      0.00
    0    3   12    -12.14      0.00
    1    3   12      6.59      0.00
    2    3   12     15.98      0.00
    3    3   12      9.91      0.00
    4    3   12      1.40      0.00
    5    3   12     -3.97      0.00
    6    3   12     -2.85      0.00
    7    3   12      1.66      0.00
    8    3   12      3.19      0.00
    9    3   12     -0.21      0.00
   10    3   12      0.08      0.00
   11    3   12      3.67      0.00
   12    3   12      2.96      0.00
   13    3   12      0.68      0.00
   14    3   12     -0.48      0.00
   15    3   12     -1.00      0.00
   16    3   12     -0.46      0.00
   17    3   12      0.88      0.00
  -18    4   12      0.57      0.00
  -17    4   12      2.09      0.00
  -16    4   12      1.06      0.00
  -15    4   12      0.66      0.00
  -14    4   12      2.73      0.00
  -13    4   12      4.42      0.00
  -12    4   12      1.20      0.00
  -11    4   12     -3.55      0.00
  -10    4   12     -2.52      0.00
   -9    4   12      2.13      0.00
   -8    4   12      5.41      0.00
   -7    4   12      0.55      0.00
   -6    4   12     -7.85      0.00
   -5    4   12    -11.73      0.00
   -4    4   12     -9.27      0.00
   -3    4   12     -2.10      0.00
   -2    4   12     -3.16      0.00
   -1    4   12    -12.96      0.00
    0    4   12    -19.84      0.00
    1    4   12    -15.27      0.00
    2    4   12     -0.78      0.00
    3    4   12      9.90      0.00
    4    4   12     12.26      0.00
    5    4   12      9.16      0.00
    6    4   12      4.46      0.00
    7    4   12      3.86      0.00
    8    4   12      5.26      0.00
    9    4   12      4.54      0.00
   10    4   12      2.34      0.00
   11    4   12      0.66      0.00
   12    4   12      0.53      0.00
   13    4   12      0.78      0.00
   14    4   12     -0.73      0.00
   15    4   12     -0.61      0.00
   16    4   12      0.11      0.00
   17    4   12     -1.53      0.00
  -17    5   12      0.08      0.00
  -16    5   12      0.45      0.00
  -15    5   12     -0.38      0.00
  -14    5   12     -1.18      0.00
  -13    5   12     -2.01      0.00
  -12    5   12     -3.79      0.00
  -11    5   12     -3.70      0.00
  -10    5   12     -4.64      0.00
   -9    5   12     -5.55      0.00
   -8    5   12     -3.85      0.00
   -7    5   12     -6.65      0.00
   -6    5   12     -6.55      0.00
   -5    5   12     -0.57      0.00
   -4    5   12      6.82      0.00
   -3    5   12      9.47      0.00
   -2    5   12      5.39      0.00
   -1    5   12      2.13      0.00
    0    5   12     -3.21      0.00
    1    5   12     -6.15      0.00
    2    5   12     -2.03      0.00
    3    5   12      5.45      0.00
    4    5   12     10.45      0.00
    5    5   12      9.79      0.00
    6    5   12      7.60      0.00
    7    5   12      4.69      0.00
    8    5   12      2.87      0.00
    9    5   12      3.18      0.00
   10    5   12      3.67      0.00
   11    5   12      2.04      0.00
   12    5   12      1.23      0.00
   13    5   12      0.31      0.00
   14    5   12     -1.23      0.00
   15    5   12      0.01      0.00
   16    5   12      0.16      0.00
   17    5   12      1.09      0.00
  -17    6   12     -1.37      0.00
  -16    6   12     -0.93      0.00
  -15    6   12     -0.02      0.00
  -14    6   12      0.49      0.00
  -13    6   12      0.19      0.00
  -12    6   12     -1.06      0.00
  -11    6   12     -1.71      0.00
  -10    6   12     -2.41      0.00
   -9    6   12      0.46      0.00
   -8    6   12      3.25      0.00
   -7    6   12      3.63      0.00
   -6    6   12     -0.20      0.00
   -5    6   12     -9.17      0.00
   -4    6   12     -5.14      0.00
   -3    6   12      8.25      0.00
   -2    6   12     15.97      0.00
   -1    6   12     14.01      0.00
    0    6   12      4.30      0.00
    1    6   12     -3.62      0.00
    2    6   12     -3.09      0.00
    3    6   12      3.07      0.00
    4    6   12      4.55      0.00
    5    6   12      2.62      0.00
    6    6   12      1.45      0.00
    7    6   12      0.46      0.00
    8    6   12     -1.00      0.00
    9    6   12     -0.51      0.00
   10    6   12     -0.32      0.00
   11    6   12     -0.84      0.00
   12    6   12      0.76      0.00
   13    6   12     -0.15      0.00
   14    6   12      0.27      0.00
   15    6   12      0.86      0.00
   16    6   12      1.14      0.00
   17    6   12      1.47      0.00
  -17    7   12     -1.68      0.00
  -16    7   12     -0.24      0.00
  -15    7   12      1.08      0.00
  -14    7   12      0.39      0.00
  -13    7   12      0.46      0.00
  -12    7   12      2.04      0.00
  -11    7   12      0.73      0.00
  -10    7   12     -3.10      0.00
   -9    7   12     -2.76      0.00
   -8    7   12      0.67      0.00
   -7    7   12      6.88      0.00
   -6    7   12      8.02      0.00
   -5    7   12      2.19      0.00
   -4    7   12     -3.54      0.00
   -3    7   12     -6.90      0.00
   -2    7   12     -3.37      0.00
   -1    7   12      1.79      0.00
    0    7   12      1.28      0.00
    1    7   12     -6.31      0.00
    2    7   12    -13.47      0.00
    3    7   12    -11.36      0.00
    4    7   12     -4.57      0.00
    5    7   12     -2.71      0.00
    6    7   12     -3.78      0.00
    7    7   12     -4.36      0.00
    8    7   12     -3.63      0.00
    9    7   12     -0.94      0.00
   10    7   12     -0.49      0.00
   11    7   12      0.53      0.00
   12    7   12      0.62      0.00
   13    7   12      1.58      0.00
   14    7   12      1.95      0.00
   15    7   12     -0.18      0.00
   16    7   12      1.13      0.00
  -16    8   12     -0.99      0.00
  -15    8   12     -0.49      0.00
  -14    8   12      0.31      0.00
  -13    8   12     -0.12      0.00
  -12    8   12      0.38      0.00
  -11    8   12     -0.32      0.00
  -10    8   12     -1.93      0.00
   -9    8   12     -2.55      0.00
   -8    8   12     -4.07      0.00
   -7    8   12     -4.61      0.00
   -6    8   12     -4.61      0.00
   -5    8   12     -4.84      0.00
   -4    8   12     -5.73      0.00
   -3    8   12     -5.98      0.00
   -2    8   12     -6.26      0.00
   -1    8   12     -6.35      0.00
    0    8   12     -4.12      0.00
    1    8   12     -4.04      0.00
    2    8   12     -6.96      0.00
    3    8   12     -7.46      0.00
    4    8   12     -4.35      0.00
    5    8   12      0.32      0.00
    6    8   12      1.86      0.00
    7    8   12     -0.90      0.00
    8    8   12     -1.04      0.00
    9    8   12     -0.64      0.00
   10    8   12      0.56      0.00
   11    8   12      0.28      0.00
   12    8   12     -1.89      0.00
   13    8   12      0.20      0.00
   14    8   12      0.75      0.00
   15    8   12      0.66      0.00
   16    8   12      0.40      0.00
  -16    9   12     -1.36      0.00
  -15    9   12     -0.12      0.00
  -14    9   12     -0.02      0.00
  -13    9   12     -0.07      0.00
  -12    9   12      1.56      0.00
  -11    9   12      1.62      0.00
  -10    9   12      0.27      0.00
   -9    9   12     -1.31      0.00
   -8    9   12     -0.58      0.00
   -7    9   12      3.93      0.00
   -6    9   12      4.94      0.00
   -5    9   12      1.44      0.00
   -4    9   12     -1.71      0.00
   -3    9   12     -3.02      0.00
   -2    9   12      1.09      0.00
   -1    9   12      9.35      0.00
    0    9   12     10.82      0.00
    1    9   12      4.20      0.00
    2    9   12     -0.11      0.00
    3    9   12     -0.08      0.00
    4    9   12      0.99      0.00
    5    9   12      3.20      0.00
    6    9   12      3.53      0.00
    7    9   12      3.02      0.00
    8    9   12      2.53      0.00
    9    9   12      2.92      0.00
   10    9   12      3.90      0.00
   11    9   12      3.04      0.00
   12    9   12      4.34      0.00
   13    9   12      1.82      0.00
   14    9   12     -2.02      0.00
   15    9   12     -0.55      0.00
  -15   10   12     -0.72      0.00
  -14   10   12      0.08      0.00
  -13   10   12      0.50      0.00
  -12   10   12      0.31      0.00
  -11   10   12      0.07      0.00
  -10   10   12      0.38      0.00
   -9   10   12     -1.44      0.00
   -8   10   12     -3.73      0.00
   -7   10   12     -4.30      0.00
   -6   10   12     -4.08      0.00
   -5   10   12     -0.16      0.00
   -4   10   12      0.60      0.00
   -3   10   12     -5.33      0.00
   -2   10   12     -7.51      0.00
   -1   10   12     -2.12      0.00
    0   10   12      4.42      0.00
    1   10   12      6.32      0.00
    2   10   12      4.74      0.00
    3   10   12      2.87      0.00
    4   10   12      2.46      0.00
    5   10   12      2.92      0.00
    6   10   12      4.15      0.00
    7   10   12      4.09      0.00
    8   10   12      1.56      0.00
    9   10   12      1.61      0.00
   10   10   12      2.92      0.00
   11   10   12      3.81      0.00
   12   10   12      2.64      0.00
   13   10   12      0.68      0.00
   14   10   12      1.23      0.00
   15   10   12      0.21      0.00
  -15   11   12     -0.51      0.00
  -14   11   12     -0.83      0.00
  -13   11   12      0.17      0.00
  -12   11   12     -0.10      0.00
  -11   11   12     -1.60      0.00
  -10   11   12     -0.24      0.00
   -9   11   12     -0.34      0.00
   -8   11   12     -0.86      0.00
   -7   11   12     -1.85      0.00
   -6   11   12     -3.11      0.00
   -5   11   12     -0.67      0.00
   -4   11   12      1.15      0.00
   -3   11   12     -0.02      0.00
   -2   11   12     -2.81      0.00
   -1   11   12     -3.55      0.00
    0   11   12     -2.33      0.00
    1   11   12     -1.63      0.00
    2   11   12     -0.74      0.00
    3   11   12     -0.98      0.00
    4   11   12     -2.27      0.00
    5   11   12     -2.01      0.00
    6   11   12     -0.17      0.00
    7   11   12      0.40      0.00
    8   11   12      0.36      0.00
    9   11   12      0.02      0.00
   10   11   12      0.06      0.00
   11   11   12      1.64      0.00
   12   11   12      2.53      0.00
   13   11   12      2.43      0.00
   14   11   12      2.08      0.00
  -14   12   12     -1.32      0.00
  -13   12   12      0.87      0.00
  -12   12   12      0.03      0.00
  -11   12   12     -0.82      0.00
  -10   12   12      0.56      0.00
   -9   12   12      0.78      0.00
   -8   12   12      2.39      0.00
   -7   12   12      2.74      0.00
   -6   12   12      2.92      0.00
   -5   12   12      2.73      0.00
   -4   12   12      1.95      0.00
   -3   12   12      0.31      0.00
   -2   12   12     -2.82      0.00
   -1   12   12     -1.39      0.00
    0   12   12      3.16      0.00
    1   12   12      4.60      0.00
    2   12   12      2.73      0.00
    3   12   12      1.20      0.00
    4   12   12     -0.47      0.00
    5   12   12     -2.53      0.00
    6   12   12     -1.48      0.00
    7   12   12      0.73      0.00
    8   12   12     -0.10      0.00
    9   12   12     -2.25      0.00
   10   12   12     -2.85      0.00
   11   12   12     -1.77      0.00
   12   12   12     -0.82      0.00
   13   12   12     -0.80      0.00
  -13   13   12     -1.55      0.00
  -12   13   12     -1.65      0.00
  -11   13   12     -0.05      0.00
  -10   13   12      0.39      0.00
   -9   13   12      1.03      0.00
   -8   13   12     -0.88      0.00
   -7   13   12     -2.93      0.00
   -6   13   12     -1.09      0.00
   -5   13   12     -1.22      0.00
   -4   13   12      0.49      0.00
   -3   13   12      3.84      0.00
   -2   13   12      1.74      0.00
   -1   13   12     -3.74      0.00
    0   13   12     -3.09      0.00
    1   13   12      2.27      0.00
    2   13   12      2.56      0.00
    3   13   12     -0.05      0.00
    4   13   12     -1.32      0.00
    5   13   12     -2.37      0.00
    6   13   12     -1.91      0.00
    7   13   12      1.13      0.00
    8   13   12      3.40      0.00
    9   13   12      2.12      0.00
   10   13   12      1.01      0.00
   11   13   12      1.78      0.00
   12   13   12      1.03      0.00
  -12   14   12     -0.06      0.00
  -11   14   12     -0.47      0.00
  -10   14   12     -0.75      0.00
   -9   14   12     -1.32      0.00
   -8   14   12     -2.56      0.00
   -7   14   12     -0.59      0.00
   -6   14   12     -0.05      0.00
   -5   14   12     -1.41      0.00
   -4   14   12     -2.11      0.00
   -3   14   12     -1.91      0.00
   -2   14   12      0.48      0.00
   -1   14   12      0.58      0.00
    0   14   12     -1.44      0.00
    1   14   12     -1.34      0.00
    2   14   12      1.99      0.00
    3   14   12      4.28      0.00
    4   14   12      2.22      0.00
    5   14   12     -0.61      0.00
    6   14   12     -1.62      0.00
    7   14   12     -0.81      0.00
    8   14   12     -0.42      0.00
    9   14   12     -2.61      0.00
   10   14   12     -3.50      0.00
   11   14   12     -2.22      0.00
  -11   15   12      2.71      0.00
  -10   15   12      1.83      0.00
   -9   15   12     -0.38      0.00
   -8   15   12      0.89      0.00
   -7   15   12      0.44      0.00
   -6   15   12     -2.16      0.00
   -5   15   12     -0.51      0.00
   -4   15   12      0.20      0.00
   -3   15   12     -1.62      0.00
   -2   15   12     -2.48      0.00
   -1   15   12     -1.15      0.00
    0   15   12     -0.84      0.00
    1   15   12     -2.03      0.00
    2   15   12      0.00      0.00
    3   15   12      2.08      0.00
    4   15   12      1.22      0.00
    5   15   12     -0.05      0.00
    6   15   12      0.28      0.00
    7   15   12      2.54      0.00
    8   15   12      4.63      0.00
    9   15   12      5.71      0.00
   10   15   12      5.11      0.00
   -9   16   12      1.58      0.00
   -8   16   12      2.15      0.00
   -7   16   12      2.62      0.00
   -6   16   12      3.55      0.00
   -5   16   12      1.46      0.00
   -4   16   12      0.05      0.00
   -3   16   12      1.62      0.00
   -2   16   12      1.71      0.00
   -1   16   12      0.18      0.00
    0   16   12     -1.31      0.00
    1   16   12     -0.11      0.00
    2   16   12      0.93      0.00
    3   16   12      0.16      0.00
    4   16   12      0.96      0.00
    5   16   12      2.19      0.00
    6   16   12      1.97      0.00
    7   16   12      0.68      0.00
    8   16   12     -0.45      0.00
    9   16   12     -0.74      0.00
   -7   17   12     -0.55      0.00
   -6   17   12     -0.18      0.00
   -5   17   12      0.35      0.00
   -4   17   12      0.88      0.00
   -3   17   12     -1.10      0.00
   -2   17   12     -0.58      0.00
   -1   17   12      1.06      0.00
    0   17   12      0.52      0.00
    1   17   12      0.05      0.00
    2   17   12      0.29      0.00
    3   17   12      0.31      0.00
    4   17   12     -0.64      0.00
    5   17   12      0.08      0.00
    6   17   12      1.49      0.00
    7   17   12      1.30      0.00
   -5   18   12     -0.93      0.00
   -4   18   12     -1.51      0.00
   -3   18   12      0.82      0.00
   -2   18   12      2.66      0.00
   -1   18   12      2.63      0.00
    0   18   12      2.97      0.00
    1   18   12      1.02      0.00
    2   18   12     -0.49      0.00
    3   18   12      0.42      0.00
    4   18   12      1.31      0.00
  -18    1   13     -0.50      0.00
  -17    1   13     -0.04      0.00
  -16    1   13     -0.28      0.00
  -15    1   13      1.02      0.00
  -14    1   13      0.73      0.00
  -13    1   13     -0.81      0.00
  -12    1   13      0.60      0.00
  -11    1   13     -1.27      0.00
  -10    1   13     -1.89      0.00
   -9    1   13      5.28      0.00
   -8    1   13     11.09      0.00
   -7    1   13      6.25      0.00
   -6    1   13     -3.99      0.00
   -5    1   13     -8.41      0.00
   -4    1   13     -4.04      0.00
   -3    1   13      9.91      0.00
   -2    1   13      9.57      0.00
   -1    1   13    -11.25      0.00
    0    1   13    -23.45      0.00
    1    1   13    -19.89      0.00
    2    1   13     -9.11      0.00
    3    1   13     -5.13      0.00
    4    1   13     -5.34      0.00
    5    1   13     -5.36      0.00
    6    1   13     -7.29      0.00
    7    1   13     -4.56      0.00
    8    1   13     -1.04      0.00
    9    1   13     -1.50      0.00
   10    1   13     -3.71      0.00
   11    1   13     -2.38      0.00
   12    1   13      0.09      0.00
   13    1   13      1.02      0.00
   14    1   13      1.32      0.00
   15    1   13      0.68      0.00
   16    1   13      0.66      0.00
   17    1   13      0.05      0.00
  -18    2   13     -0.37      0.00
  -17    2   13     -0.09      0.00
  -16    2   13     -0.78      0.00
  -15    2   13     -0.76      0.00
  -14    2   13      0.19      0.00
  -13    2   13      2.56      0.00
  -12    2   13     -0.14      0.00
  -11    2   13     -4.68      0.00
  -10    2   13     -5.51      0.00
   -9    2   13     -7.85      0.00
   -8    2   13     -2.35      0.00
   -7    2   13      7.04      0.00
   -6    2   13      5.47      0.00
   -5    2   13     -7.79      0.00
   -4    2   13    -12.79      0.00
   -3    2   13     -2.15      0.00
   -2    2   13      7.42      0.00
   -1    2   13     14.36      0.00
    0    2   13      3.15      0.00
    1    2   13    -13.40      0.00
    2    2   13    -12.86      0.00
    3    2   13     -4.03      0.00
    4    2   13      8.88      0.00
    5    2   13     13.52      0.00
    6    2   13      9.44      0.00
    7    2   13      2.99      0.00
    8    2   13      1.42      0.00
    9    2   13      2.47      0.00
   10    2   13     -0.42      0.00
   11    2   13     -1.79      0.00
   12    2   13     -0.36      0.00
   13    2   13      0.90      0.00
   14    2   13     -0.96      0.00
   15    2   13     -0.14      0.00
   16    2   13      1.18      0.00
   17    2   13      0.00      0.00
  -18    3   13      1.04      0.00
  -17    3   13      0.02      0.00
  -16    3   13      0.29      0.00
  -15    3   13     -0.37      0.00
  -14    3   13     -3.02      0.00
  -13    3   13     -3.88      0.00
  -12    3   13     -2.53      0.00
  -11    3   13      1.69      0.00
  -10    3   13     -0.12      0.00
   -9    3   13     -4.38      0.00
   -8    3   13     -2.92      0.00
   -7    3   13      1.18      0.00
   -6    3   13      7.83      0.00
   -5    3   13     11.62      0.00
   -4    3   13     17.58      0.00
   -3    3   13     21.63      0.00
   -2    3   13     27.93      0.00
   -1    3   13     35.63      0.00
    0    3   13     29.14      0.00
    1    3   13     16.85      0.00
    2    3   13      3.36      0.00
    3    3   13      0.25      0.00
    4    3   13      3.41      0.00
    5    3   13      4.51      0.00
    6    3   13      4.08      0.00
    7    3   13      0.02      0.00
    8    3   13     -0.75      0.00
    9    3   13     -0.84      0.00
   10    3   13     -1.41      0.00
   11    3   13     -1.87      0.00
   12    3   13     -0.26      0.00
   13    3   13     -0.22      0.00
   14    3   13     -1.10      0.00
   15    3   13     -0.08      0.00
   16    3   13     -0.72      0.00
   17    3   13      0.48      0.00
  -18    4   13     -0.08      0.00
  -17    4   13     -0.33      0.00
  -16    4   13      0.88      0.00
  -15    4   13      2.03      0.00
  -14    4   13      3.19      0.00
  -13    4   13      3.72      0.00
  -12    4   13      3.32      0.00
  -11    4   13      1.80      0.00
  -10    4   13     -0.31      0.00
   -9    4   13      2.36      0.00
   -8    4   13      5.41      0.00
   -7    4   13      8.56      0.00
   -6    4   13      3.72      0.00
   -5    4   13     -9.29      0.00
   -4    4   13    -12.50      0.00
   -3    4   13     -7.18      0.00
   -2    4   13      3.71      0.00
   -1    4   13     12.00      0.00
    0    4   13     12.14      0.00
    1    4   13      1.88      0.00
    2    4   13     -7.95      0.00
    3    4   13     -7.31      0.00
    4    4   13     -5.78      0.00
    5    4   13     -4.28      0.00
    6    4   13     -5.56      0.00
    7    4   13     -6.89      0.00
    8    4   13     -5.23      0.00
    9    4   13     -1.46      0.00
   10    4   13     -1.16      0.00
   11    4   13     -3.43      0.00
   12    4   13     -2.64      0.00
   13    4   13     -1.57      0.00
   14    4   13      0.63      0.00
   15    4   13      1.17      0.00
   16    4   13      0.31      0.00
   17    4   13     -1.58      0.00
  -17    5   13     -0.99      0.00
  -16    5   13      0.25      0.00
  -15    5   13     -0.23      0.00
  -14    5   13     -2.20      0.00
  -13    5   13     -1.86      0.00
  -12    5   13      1.58      0.00
  -11    5   13      2.26      0.00
  -10    5   13     -0.66      0.00
   -9    5   13     -4.35      0.00
   -8    5   13     -5.83      0.00
   -7    5   13      0.85      0.00
   -6    5   13      6.96      0.00
   -5    5   13      6.90      0.00
   -4    5   13     -1.42      0.00
   -3    5   13    -13.77      0.00
   -2    5   13    -16.09      0.00
   -1    5   13     -7.62      0.00
    0    5   13      0.72      0.00
    1    5   13     -2.32      0.00
    2    5   13    -12.40      0.00
    3    5   13    -19.25      0.00
    4    5   13    -17.39      0.00
    5    5   13    -12.02      0.00
    6    5   13     -7.82      0.00
    7    5   13     -6.13      0.00
    8    5   13     -5.71      0.00
    9    5   13     -3.60      0.00
   10    5   13     -1.29      0.00
   11    5   13      0.96      0.00
   12    5   13      0.48      0.00
   13    5   13      0.36      0.00
   14    5   13      0.45      0.00
   15    5   13      0.14      0.00
   16    5   13      1.18      0.00
   17    5   13      1.45      0.00
  -17    6   13     -0.30      0.00
  -16    6   13     -1.65      0.00
  -15    6   13     -1.59      0.00
  -14    6   13     -1.49      0.00
  -13    6   13     -1.73      0.00
  -12    6   13      0.25      0.00
  -11    6   13      2.15      0.00
  -10    6   13      4.20      0.00
   -9    6   13      4.04      0.00
   -8    6   13     -0.38      0.00
   -7    6   13     -2.43      0.00
   -6    6   13     -1.06      0.00
   -5    6   13      1.78      0.00
   -4    6   13      1.78      0.00
   -3    6   13     -0.28      0.00
   -2    6   13     -1.48      0.00
   -1    6   13     -0.43      0.00
    0    6   13      5.55      0.00
    1    6   13     10.32      0.00
    2    6   13      7.06      0.00
    3    6   13     -0.38      0.00
    4    6   13     -5.13      0.00
    5    6   13     -4.12      0.00
    6    6   13     -1.46      0.00
    7    6   13     -0.66      0.00
    8    6   13     -0.67      0.00
    9    6   13     -2.77      0.00
   10    6   13     -3.74      0.00
   11    6   13     -2.85      0.00
   12    6   13     -1.08      0.00
   13    6   13      0.39      0.00
   14    6   13     -0.29      0.00
   15    6   13     -2.14      0.00
   16    6   13     -2.67      0.00
  -17    7   13      0.73      0.00
  -16    7   13      0.92      0.00
  -15    7   13      1.24      0.00
  -14    7   13      0.32      0.00
  -13    7   13      0.48      0.00
  -12    7   13      1.69      0.00
  -11    7   13      1.86      0.00
  -10    7   13      3.32      0.00
   -9    7   13      2.53      0.00
   -8    7   13      2.10      0.00
   -7    7   13      4.33      0.00
   -6    7   13      4.77      0.00
   -5    7   13      6.41      0.00
   -4    7   13      4.76      0.00
   -3    7   13     -1.06      0.00
   -2    7   13     -4.08      0.00
   -1    7   13     -0.53      0.00
    0    7   13      6.81      0.00
    1    7   13      9.55      0.00
    2    7   13      6.54      0.00
    3    7   13      2.43      0.00
    4    7   13      1.50      0.00
    5    7   13      1.53      0.00
    6    7   13      0.51      0.00
    7    7   13      1.86      0.00
    8    7   13      3.45      0.00
    9    7   13      3.27      0.00
   10    7   13      1.58      0.00
   11    7   13      0.54      0.00
   12    7   13      0.53      0.00
   13    7   13      0.32      0.00
   14    7   13      0.03      0.00
   15    7   13     -0.30      0.00
   16    7   13     -0.39      0.00
  -16    8   13      1.44      0.00
  -15    8   13     -0.32      0.00
  -14    8   13      0.59      0.00
  -13    8   13      1.64      0.00
  -12    8   13     -0.63      0.00
  -11    8   13     -1.32      0.00
  -10    8   13      0.61      0.00
   -9    8   13     -1.29      0.00
   -8    8   13     -3.83      0.00
   -7    8   13     -8.99      0.00
   -6    8   13    -10.11      0.00
   -5    8   13     -0.90      0.00
   -4    8   13      5.50      0.00
   -3    8   13      3.45      0.00
   -2    8   13     -4.85      0.00
   -1    8   13    -10.82      0.00
    0    8   13     -7.19      0.00
    1    8   13      2.85      0.00
    2    8   13      8.06      0.00
    3    8   13      3.82      0.00
    4    8   13     -0.33      0.00
    5    8   13      0.20      0.00
    6    8   13      1.33      0.00
    7    8   13      0.98      0.00
    8    8   13      1.30      0.00
    9    8   13      0.28      0.00
   10    8   13     -0.54      0.00
   11    8   13     -0.56      0.00
   12    8   13     -2.39      0.00
   13    8   13     -2.19      0.00
   14    8   13      0.53      0.00
   15    8   13      2.28      0.00
   16    8   13     -0.31      0.00
  -16    9   13      1.53      0.00
  -15    9   13      0.63      0.00
  -14    9   13     -0.73      0.00
  -13    9   13     -0.75      0.00
  -12    9   13     -1.97      0.00
  -11    9   13     -1.58      0.00
  -10    9   13      0.38      0.00
   -9    9   13      1.29      0.00
   -8    9   13      2.05      0.00
   -7    9   13      0.61      0.00
   -6    9   13      0.54      0.00
   -5    9   13     -0.03      0.00
   -4    9   13      1.12      0.00
   -3    9   13      5.39      0.00
   -2    9   13      6.15      0.00
   -1    9   13      2.41      0.00
    0    9   13     -2.81      0.00
    1    9   13     -2.60      0.00
    2    9   13      2.05      0.00
    3    9   13      2.77      0.00
    4    9   13     -1.76      0.00
    5    9   13     -5.30      0.00
    6    9   13     -4.80      0.00
    7    9   13     -1.21      0.00
    8    9   13      0.39      0.00
    9    9   13     -1.22      0.00
   10    9   13     -2.47      0.00
   11    9   13     -2.18      0.00
   12    9   13      0.70      0.00
   13    9   13     -0.24      0.00
   14    9   13     -1.78      0.00
   15    9   13     -0.77      0.00
  -15   10   13      0.06      0.00
  -14   10   13     -0.79      0.00
  -13   10   13     -1.27      0.00
  -12   10   13     -1.58      0.00
  -11   10   13     -0.64      0.00
  -10   10   13     -0.19      0.00
   -9   10   13      2.09      0.00
   -8   10   13      2.98      0.00
   -7   10   13      0.90      0.00
   -6   10   13      0.16      0.00
   -5   10   13     -0.54      0.00
   -4   10   13      0.30      0.00
   -3   10   13      1.65      0.00
   -2   10   13      0.19      0.00
   -1   10   13     -3.97      0.00
    0   10   13     -4.30      0.00
    1   10   13     -0.24      0.00
    2   10   13      1.41      0.00
    3   10   13      1.98      0.00
    4   10   13      2.11      0.00
    5   10   13     -2.28      0.00
    6   10   13     -5.31      0.00
    7   10   13     -2.90      0.00
    8   10   13     -1.27      0.00
    9   10   13     -1.80      0.00
   10   10   13     -4.65      0.00
   11   10   13     -5.63      0.00
   12   10   13     -5.04      0.00
   13   10   13     -3.30      0.00
   14   10   13     -0.94      0.00
   15   10   13     -2.14      0.00
  -15   11   13      1.24      0.00
  -14   11   13      1.30      0.00
  -13   11   13     -0.32      0.00
  -12   11   13     -0.21      0.00
  -11   11   13      0.86      0.00
  -10   11   13      0.37      0.00
   -9   11   13      0.59      0.00
   -8   11   13      0.28      0.00
   -7   11   13      0.45      0.00
   -6   11   13      0.02      0.00
   -5   11   13     -2.48      0.00
   -4   11   13     -2.30      0.00
   -3   11   13      3.00      0.00
   -2   11   13      5.28      0.00
   -1   11   13     -1.01      0.00
    0   11   13     -6.56      0.00
    1   11   13     -6.00      0.00
    2   11   13     -4.12      0.00
    3   11   13     -2.49      0.00
    4   11   13      0.27      0.00
    5   11   13      1.43      0.00
    6   11   13     -1.14      0.00
    7   11   13     -4.01      0.00
    8   11   13     -1.74      0.00
    9   11   13      0.44      0.00
   10   11   13      0.30      0.00
   11   11   13     -0.13      0.00
   12   11   13     -1.63      0.00
   13   11   13      0.63      0.00
   14   11   13      1.29      0.00
  -14   12   13      2.16      0.00
  -13   12   13      1.33      0.00
  -12   12   13      0.38      0.00
  -11   12   13      1.14      0.00
  -10   12   13      1.09      0.00
   -9   12   13     -0.54      0.00
   -8   12   13      0.33      0.00
   -7   12   13      2.76      0.00
   -6   12   13      2.26      0.00
   -5   12   13     -0.29      0.00
   -4   12   13     -2.24      0.00
   -3   12   13     -1.70      0.00
   -2   12   13      2.09      0.00
   -1   12   13      5.75      0.00
    0   12   13      3.75      0.00
    1   12   13     -1.49      0.00
    2   12   13     -2.84      0.00
    3   12   13     -0.39      0.00
    4   12   13      1.14      0.00
    5   12   13      1.17      0.00
    6   12   13     -0.18      0.00
    7   12   13     -1.31      0.00
    8   12   13     -0.88      0.00
    9   12   13     -0.42      0.00
   10   12   13      0.60      0.00
   11   12   13     -0.10      0.00
   12   12   13      0.13      0.00
   13   12   13      0.15      0.00
  -13   13   13      0.42      0.00
  -12   13   13      0.83      0.00
  -11   13   13      3.28      0.00
  -10   13   13      1.59      0.00
   -9   13   13     -0.10      0.00
   -8   13   13     -0.28      0.00
   -7   13   13     -1.86      0.00
   -6   13   13     -2.33      0.00
   -5   13   13     -0.83      0.00
   -4   13   13      0.53      0.00
   -3   13   13      0.72      0.00
   -2   13   13      1.00      0.00
   -1   13   13      0.66      0.00
    0   13   13     -0.79      0.00
    1   13   13     -1.41      0.00
    2   13   13     -1.49      0.00
    3   13   13     -2.01      0.00
    4   13   13     -0.63      0.00
    5   13   13      1.94      0.00
    6   13   13      1.61      0.00
    7   13   13      0.60      0.00
    8   13   13      1.06      0.00
    9   13   13      3.01      0.00
   10   13   13      4.07      0.00
   11   13   13      2.34      0.00
   12   13   13      0.38      0.00
  -12   14   13      0.25      0.00
  -11   14   13     -0.55      0.00
  -10   14   13     -1.18      0.00
   -9   14   13     -0.14      0.00
   -8   14   13      0.12      0.00
   -7   14   13      1.98      0.00
   -6   14   13      1.97      0.00
   -5   14   13     -0.17      0.00
   -4   14   13     -1.14      0.00
   -3   14   13     -0.85      0.00
   -2   14   13      1.01      0.00
   -1   14   13      2.33      0.00
    0   14   13      1.15      0.00
    1   14   13     -0.61      0.00
    2   14   13     -0.86      0.00
    3   14   13     -0.50      0.00
    4   14   13      0.60      0.00
    5   14   13      2.01      0.00
    6   14   13      1.73      0.00
    7   14   13     -1.27      0.00
    8   14   13     -4.96      0.00
    9   14   13     -5.42      0.00
   10   14   13     -4.15      0.00
   11   14   13     -2.81      0.00
  -11   15   13     -1.93      0.00
  -10   15   13     -0.59      0.00
   -9   15   13     -0.90      0.00
   -8   15   13     -0.96      0.00
   -7   15   13     -0.47      0.00
   -6   15   13     -1.15      0.00
   -5   15   13      0.18      0.00
   -4   15   13      0.21      0.00
   -3   15   13     -1.90      0.00
   -2   15   13     -2.57      0.00
   -1   15   13     -0.09      0.00
    0   15   13      1.99      0.00
    1   15   13      0.49      0.00
    2   15   13     -1.92      0.00
    3   15   13     -2.73      0.00
    4   15   13     -2.42      0.00
    5   15   13     -1.73      0.00
    6   15   13     -0.66      0.00
    7   15   13     -0.39      0.00
    8   15   13      0.41      0.00
    9   15   13      2.70      0.00
   10   15   13      2.10      0.00
   -9   16   13      1.35      0.00
   -8   16   13      1.07      0.00
   -7   16   13     -0.14      0.00
   -6   16   13      1.58      0.00
   -5   16   13      1.01      0.00
   -4   16   13     -0.19      0.00
   -3   16   13      1.89      0.00
   -2   16   13      1.92      0.00
   -1   16   13      0.68      0.00
    0   16   13      1.77      0.00
    1   16   13      2.50      0.00
    2   16   13      0.19      0.00
    3   16   13     -0.74      0.00
    4   16   13      0.71      0.00
    5   16   13      0.31      0.00
    6   16   13     -1.27      0.00
    7   16   13     -2.43      0.00
    8   16   13     -2.49      0.00
    9   16   13     -1.58      0.00
   -7   17   13     -1.12      0.00
   -6   17   13     -0.51      0.00
   -5   17   13      0.86      0.00
   -4   17   13      1.90      0.00
   -3   17   13     -0.15      0.00
   -2   17   13     -1.99      0.00
   -1   17   13     -2.14      0.00
    0   17   13     -1.23      0.00
    1   17   13     -0.35      0.00
    2   17   13     -0.90      0.00
    3   17   13     -0.60      0.00
    4   17   13      0.26      0.00
    5   17   13     -0.20      0.00
    6   17   13     -0.91      0.00
    7   17   13     -0.46      0.00
   -5   18   13     -0.10      0.00
   -4   18   13      1.12      0.00
   -3   18   13      1.89      0.00
   -2   18   13      0.99      0.00
   -1   18   13     -0.94      0.00
    0   18   13     -0.98      0.00
    1   18   13     -0.88      0.00
    2   18   13     -0.69      0.00
    3   18   13     -0.01      0.00
    4   18   13      0.09      0.00
  -18    0   14      1.54      0.00
  -17    0   14     -0.09      0.00
  -16    0   14     -0.60      0.00
  -15    0   14     -1.40      0.00
  -14    0   14     -1.48      0.00
  -13    0   14      1.36      0.00
  -12    0   14     -1.76      0.00
  -11    0   14     -1.20      0.00
  -10    0   14      1.68      0.00
   -9    0   14     -7.58      0.00
   -8    0   14    -12.64      0.00
   -7    0   14     -1.58      0.00
   -6    0   14     12.88      0.00
   -5    0   14     10.06      0.00
   -4    0   14      3.68      0.00
   -3    0   14      3.20      0.00
   -2    0   14     15.39      0.00
   -1    0   14     42.48      0.00
    0    0   14     44.85      0.00
    1    0   14     29.43      0.00
    2    0   14     13.35      0.00
    3    0   14      8.90      0.00
    4    0   14     17.82      0.00
    5    0   14     21.58      0.00
    6    0   14     19.48      0.00
    7    0   14      9.56      0.00
    8    0   14      4.05      0.00
    9    0   14      3.21      0.00
   10    0   14      3.07      0.00
   11    0   14      3.19      0.00
   12    0   14      2.21      0.00
   13    0   14      0.24      0.00
   14    0   14     -4.01      0.00
   15    0   14     -2.57      0.00
   16    0   14      0.24      0.00
   17    0   14      0.98      0.00
  -18    1   14      1.13      0.00
  -17    1   14     -0.20      0.00
  -16    1   14     -0.13      0.00
  -15    1   14     -0.57      0.00
  -14    1   14     -1.00      0.00
  -13    1   14     -1.63      0.00
  -12    1   14     -0.58      0.00
  -11    1   14      3.30      0.00
  -10    1   14      2.71      0.00
   -9    1   14      2.73      0.00
   -8    1   14     -0.21      0.00
   -7    1   14     -4.63      0.00
   -6    1   14      0.17      0.00
   -5    1   14      9.17      0.00
   -4    1   14     10.05      0.00
   -3    1   14     -2.59      0.00
   -2    1   14     -2.45      0.00
   -1    1   14      7.15      0.00
    0    1   14     16.11      0.00
    1    1   14     21.37      0.00
    2    1   14     13.06      0.00
    3    1   14      5.95      0.00
    4    1   14     -2.27      0.00
    5    1   14     -4.94      0.00
    6    1   14     -1.58      0.00
    7    1   14     -0.11      0.00
    8    1   14     -0.34      0.00
    9    1   14     -1.65      0.00
   10    1   14     -0.22      0.00
   11    1   14     -0.73      0.00
   12    1   14     -0.07      0.00
   13    1   14     -0.20      0.00
   14    1   14     -1.05      0.00
   15    1   14     -1.59      0.00
   16    1   14     -2.35      0.00
   17    1   14     -0.74      0.00
  -18    2   14     -0.49      0.00
  -17    2   14     -0.89      0.00
  -16    2   14     -0.75      0.00
  -15    2   14      0.11      0.00
  -14    2   14      2.28      0.00
  -13    2   14      3.35      0.00
  -12    2   14      3.19      0.00
  -11    2   14      1.53      0.00
  -10    2   14      1.01      0.00
   -9    2   14      0.92      0.00
   -8    2   14     -3.02      0.00
   -7    2   14     -3.63      0.00
   -6    2   14     -3.99      0.00
   -5    2   14     -6.62      0.00
   -4    2   14    -13.58      0.00
   -3    2   14    -23.91      0.00
   -2    2   14    -26.88      0.00
   -1    2   14    -19.11      0.00
    0    2   14     -4.45      0.00
    1    2   14     -0.19      0.00
    2    2   14     -0.49      0.00
    3    2   14     -0.17      0.00
    4    2   14     -3.01      0.00
    5    2   14     -3.64      0.00
    6    2   14     -2.82      0.00
    7    2   14     -0.73      0.00
    8    2   14     -0.54      0.00
    9    2   14      1.73      0.00
   10    2   14      2.30      0.00
   11    2   14     -0.68      0.00
   12    2   14     -1.51      0.00
   13    2   14     -0.24      0.00
   14    2   14      1.20      0.00
   15    2   14      0.27      0.00
   16    2   14      0.00      0.00
   17    2   14     -0.22      0.00
  -18    3   14      0.29      0.00
  -17    3   14      0.04      0.00
  -16    3   14      0.31      0.00
  -15    3   14     -0.16      0.00
  -14    3   14     -1.43      0.00
  -13    3   14     -2.16      0.00
  -12    3   14      0.55      0.00
  -11    3   14      5.02      0.00
  -10    3   14      6.66      0.00
   -9    3   14      2.32      0.00
   -8    3   14     -4.60      0.00
   -7    3   14     -5.67      0.00
   -6    3   14      2.09      0.00
   -5    3   14     14.32      0.00
   -4    3   14     14.76      0.00
   -3    3   14      0.97      0.00
   -2    3   14    -12.20      0.00
   -1    3   14    -14.97      0.00
    0    3   14     -6.15      0.00
    1    3   14      5.48      0.00
    2    3   14      7.13      0.00
    3    3   14     -1.82      0.00
    4    3   14     -9.10      0.00
    5    3   14     -9.56      0.00
    6    3   14     -3.97      0.00
    7    3   14      0.16      0.00
    8    3   14     -1.03      0.00
    9    3   14     -2.03      0.00
   10    3   14      0.96      0.00
   11    3   14      4.35      0.00
   12    3   14      2.34      0.00
   13    3   14      0.64      0.00
   14    3   14      2.17      0.00
   15    3   14      1.65      0.00
   16    3   14      0.47      0.00
   17    3   14      1.67      0.00
  -18    4   14     -0.02      0.00
  -17    4   14     -0.31      0.00
  -16    4   14     -1.56      0.00
  -15    4   14     -0.22      0.00
  -14    4   14      2.27      0.00
  -13    4   14      1.48      0.00
  -12    4   14      0.26      0.00
  -11    4   14      0.58      0.00
  -10    4   14      5.12      0.00
   -9    4   14      9.87      0.00
   -8    4   14      6.85      0.00
   -7    4   14     -1.60      0.00
   -6    4   14     -7.06      0.00
   -5    4   14     -4.72      0.00
   -4    4   14     -2.26      0.00
   -3    4   14     -0.47      0.00
   -2    4   14     -3.76      0.00
   -1    4   14    -15.21      0.00
    0    4   14    -15.00      0.00
    1    4   14      0.74      0.00
    2    4   14     13.96      0.00
    3    4   14     14.05      0.00
    4    4   14      7.05      0.00
    5    4   14      2.39      0.00
    6    4   14      0.84      0.00
    7    4   14      2.25      0.00
    8    4   14      3.16      0.00
    9    4   14      1.01      0.00
   10    4   14      0.01      0.00
   11    4   14      0.70      0.00
   12    4   14     -0.27      0.00
   13    4   14     -0.46      0.00
   14    4   14      0.40      0.00
   15    4   14     -0.88      0.00
   16    4   14     -1.35      0.00
   17    4   14     -1.45      0.00
  -17    5   14      0.90      0.00
  -16    5   14      0.43      0.00
  -15    5   14     -0.80      0.00
  -14    5   14     -1.15      0.00
  -13    5   14     -0.97      0.00
  -12    5   14     -2.37      0.00
  -11    5   14     -3.88      0.00
  -10    5   14     -2.26      0.00
   -9    5   14     -2.49      0.00
   -8    5   14     -2.39      0.00
   -7    5   14     -3.77      0.00
   -6    5   14     -4.01      0.00
   -5    5   14      1.30      0.00
   -4    5   14      1.33      0.00
   -3    5   14     -1.53      0.00
   -2    5   14     -5.59      0.00
   -1    5   14    -11.66      0.00
    0    5   14    -15.14      0.00
    1    5   14     -9.92      0.00
    2    5   14      2.03      0.00
    3    5   14      8.54      0.00
    4    5   14     10.02      0.00
    5    5   14      8.52      0.00
    6    5   14      6.00      0.00
    7    5   14      5.23      0.00
    8    5   14      4.84      0.00
    9    5   14      3.54      0.00
   10    5   14      3.15      0.00
   11    5   14      3.00      0.00
   12    5   14      0.90      0.00
   13    5   14      0.14      0.00
   14    5   14     -0.83      0.00
   15    5   14      0.50      0.00
   16    5   14      1.97      0.00
   17    5   14      0.53      0.00
  -17    6   14      0.24      0.00
  -16    6   14     -0.81      0.00
  -15    6   14     -1.10      0.00
  -14    6   14      1.19      0.00
  -13    6   14      0.98      0.00
  -12    6   14     -2.97      0.00
  -11    6   14     -2.92      0.00
  -10    6   14     -0.84      0.00
   -9    6   14     -0.09      0.00
   -8    6   14      0.93      0.00
   -7    6   14     -5.06      0.00
   -6    6   14     -8.77      0.00
   -5    6   14     -4.87      0.00
   -4    6   14      2.54      0.00
   -3    6   14     10.85      0.00
   -2    6   14     12.80      0.00
   -1    6   14      8.35      0.00
    0    6   14      0.56      0.00
    1    6   14      0.57      0.00
    2    6   14      9.93      0.00
    3    6   14     16.26      0.00
    4    6   14     14.13      0.00
    5    6   14     10.19      0.00
    6    6   14      8.02      0.00
    7    6   14      5.31      0.00
    8    6   14      2.61      0.00
    9    6   14      0.39      0.00
   10    6   14      0.46      0.00
   11    6   14     -0.03      0.00
   12    6   14      0.47      0.00
   13    6   14     -0.26      0.00
   14    6   14     -1.09      0.00
   15    6   14      0.70      0.00
   16    6   14     -0.38      0.00
  -17    7   14     -0.43      0.00
  -16    7   14      0.19      0.00
  -15    7   14      0.76      0.00
  -14    7   14      0.25      0.00
  -13    7   14     -0.38      0.00
  -12    7   14     -1.29      0.00
  -11    7   14     -1.08      0.00
  -10    7   14     -1.12      0.00
   -9    7   14      0.88      0.00
   -8    7   14      4.84      0.00
   -7    7   14      8.72      0.00
   -6    7   14      9.14      0.00
   -5    7   14      0.62      0.00
   -4    7   14     -4.13      0.00
   -3    7   14      0.65      0.00
   -2    7   14      8.02      0.00
   -1    7   14      9.90      0.00
    0    7   14      1.94      0.00
    1    7   14     -6.72      0.00
    2    7   14     -6.16      0.00
    3    7   14      0.73      0.00
    4    7   14      3.61      0.00
    5    7   14      0.39      0.00
    6    7   14     -1.59      0.00
    7    7   14      0.33      0.00
    8    7   14     -0.24      0.00
    9    7   14      0.28      0.00
   10    7   14      1.10      0.00
   11    7   14      1.44      0.00
   12    7   14      3.22      0.00
   13    7   14      1.38      0.00
   14    7   14      0.22      0.00
   15    7   14     -0.14      0.00
   16    7   14      1.30      0.00
  -16    8   14     -0.37      0.00
  -15    8   14     -0.15      0.00
  -14    8   14      0.52      0.00
  -13    8   14      0.46      0.00
  -12    8   14      0.14      0.00
  -11    8   14     -0.28      0.00
  -10    8   14     -2.23      0.00
   -9    8   14     -1.72      0.00
   -8    8   14     -0.82      0.00
   -7    8   14     -1.62      0.00
   -6    8   14     -1.75      0.00
   -5    8   14     -1.28      0.00
   -4    8   14     -1.57      0.00
   -3    8   14     -2.76      0.00
   -2    8   14     -3.30      0.00
   -1    8   14     -5.30      0.00
    0    8   14     -7.33      0.00
    1    8   14     -7.41      0.00
    2    8   14     -7.41      0.00
    3    8   14     -5.56      0.00
    4    8   14     -1.83      0.00
    5    8   14     -0.63      0.00
    6    8   14     -0.70      0.00
    7    8   14     -2.49      0.00
    8    8   14     -3.32      0.00
    9    8   14     -2.27      0.00
   10    8   14     -2.60      0.00
   11    8   14     -1.71      0.00
   12    8   14     -2.80      0.00
   13    8   14     -0.59      0.00
   14    8   14      2.50      0.00
   15    8   14      1.14      0.00
   16    8   14      0.64      0.00
  -16    9   14     -0.52      0.00
  -15    9   14      0.41      0.00
  -14    9   14      1.31      0.00
  -13    9   14      1.22      0.00
  -12    9   14      1.82      0.00
  -11    9   14      1.55      0.00
  -10    9   14     -0.24      0.00
   -9    9   14      0.35      0.00
   -8    9   14      1.90      0.00
   -7    9   14      4.33      0.00
   -6    9   14      5.01      0.00
   -5    9   14     -0.59      0.00
   -4    9   14     -4.54      0.00
   -3    9   14     -0.65      0.00
   -2    9   14      5.37      0.00
   -1    9   14      7.50      0.00
    0    9   14      4.04      0.00
    1    9   14     -2.40      0.00
    2    9   14     -5.67      0.00
    3    9   14     -3.66      0.00
    4    9   14     -0.93      0.00
    5    9   14      1.85      0.00
    6    9   14      2.72      0.00
    7    9   14      0.67      0.00
    8    9   14      0.63      0.00
    9    9   14      1.33      0.00
   10    9   14      3.85      0.00
   11    9   14      4.38      0.00
   12    9   14      3.06      0.00
   13    9   14      2.64      0.00
   14    9   14     -0.06      0.00
   15    9   14     -0.01      0.00
  -15   10   14     -1.75      0.00
  -14   10   14     -1.01      0.00
  -13   10   14     -0.35      0.00
  -12   10   14      1.90      0.00
  -11   10   14      2.52      0.00
  -10   10   14      0.04      0.00
   -9   10   14     -1.45      0.00
   -8   10   14     -1.62      0.00
   -7   10   14      1.16      0.00
   -6   10   14      3.02      0.00
   -5   10   14      1.92      0.00
   -4   10   14      0.10      0.00
   -3   10   14     -3.26      0.00
   -2   10   14     -2.14      0.00
   -1   10   14      4.44      0.00
    0   10   14      8.11      0.00
    1   10   14      5.39      0.00
    2   10   14      1.66      0.00
    3   10   14      1.20      0.00
    4   10   14      2.34      0.00
    5   10   14      3.45      0.00
    6   10   14      3.49      0.00
    7   10   14      3.28      0.00
    8   10   14      1.77      0.00
    9   10   14      2.08      0.00
   10   10   14      3.31      0.00
   11   10   14      1.56      0.00
   12   10   14      1.03      0.00
   13   10   14     -0.50      0.00
   14   10   14     -2.11      0.00
  -14   11   14      0.28      0.00
  -13   11   14      0.00      0.00
  -12   11   14      1.12      0.00
  -11   11   14      0.84      0.00
  -10   11   14     -0.22      0.00
   -9   11   14     -1.50      0.00
   -8   11   14     -3.73      0.00
   -7   11   14     -3.99      0.00
   -6   11   14     -3.38      0.00
   -5   11   14      0.10      0.00
   -4   11   14      1.13      0.00
   -3   11   14     -2.15      0.00
   -2   11   14     -2.51      0.00
   -1   11   14     -1.15      0.00
    0   11   14     -0.90      0.00
    1   11   14     -0.41      0.00
    2   11   14      1.25      0.00
    3   11   14      0.65      0.00
    4   11   14     -0.40      0.00
    5   11   14      2.26      0.00
    6   11   14      5.06      0.00
    7   11   14      3.14      0.00
    8   11   14      0.02      0.00
    9   11   14      1.11      0.00
   10   11   14      3.31      0.00
   11   11   14      4.10      0.00
   12   11   14      2.69      0.00
   13   11   14      1.24      0.00
   14   11   14      1.71      0.00
  -14   12   14     -1.18      0.00
  -13   12   14      0.01      0.00
  -12   12   14      0.49      0.00
  -11   12   14     -2.26      0.00
  -10   12   14     -0.90      0.00
   -9   12   14      1.05      0.00
   -8   12   14      2.76      0.00
   -7   12   14      3.49      0.00
   -6   12   14      2.54      0.00
   -5   12   14      3.77      0.00
   -4   12   14      2.38      0.00
   -3   12   14     -1.86      0.00
   -2   12   14     -3.39      0.00
   -1   12   14      1.22      0.00
    0   12   14      4.95      0.00
    1   12   14      2.44      0.00
    2   12   14      0.39      0.00
    3   12   14      0.54      0.00
    4   12   14     -0.79      0.00
    5   12   14     -1.92      0.00
    6   12   14     -0.04      0.00
    7   12   14      0.79      0.00
    8   12   14     -1.03      0.00
    9   12   14     -2.13      0.00
   10   12   14     -2.17      0.00
   11   12   14     -1.38      0.00
   12   12   14      0.55      0.00
   13   12   14      0.21      0.00
  -13   13   14     -0.50      0.00
  -12   13   14     -0.07      0.00
  -11   13   14     -0.74      0.00
  -10   13   14     -0.18      0.00
   -9   13   14      0.58      0.00
   -8   13   14      1.34      0.00
   -7   13   14     -0.90      0.00
   -6   13   14     -0.04      0.00
   -5   13   14      3.19      0.00
   -4   13   14      4.58      0.00
   -3   13   14      3.14      0.00
   -2   13   14     -1.90      0.00
   -1   13   14     -3.65      0.00
    0   13   14      0.23      0.00
    1   13   14      4.23      0.00
    2   13   14      3.09      0.00
    3   13   14     -0.60      0.00
    4   13   14     -2.20      0.00
    5   13   14     -1.57      0.00
    6   13   14      0.22      0.00
    7   13   14      1.32      0.00
    8   13   14      1.66      0.00
    9   13   14      1.80      0.00
   10   13   14      0.96      0.00
   11   13   14      0.76      0.00
   12   13   14     -0.08      0.00
  -12   14   14     -1.42      0.00
  -11   14   14     -2.47      0.00
  -10   14   14     -2.44      0.00
   -9   14   14      0.37      0.00
   -8   14   14      0.16      0.00
   -7   14   14     -0.83      0.00
   -6   14   14      0.59      0.00
   -5   14   14     -1.08      0.00
   -4   14   14     -1.28      0.00
   -3   14   14      1.35      0.00
   -2   14   14      2.05      0.00
   -1   14   14     -0.60      0.00
    0   14   14     -0.99      0.00
    1   14   14      2.63      0.00
    2   14   14      3.63      0.00
    3   14   14      2.24      0.00
    4   14   14      0.94      0.00
    5   14   14     -0.15      0.00
    6   14   14     -0.05      0.00
    7   14   14      0.66      0.00
    8   14   14     -0.43      0.00
    9   14   14     -4.21      0.00
   10   14   14     -5.19      0.00
   11   14   14     -1.70      0.00
  -11   15   14      0.13      0.00
  -10   15   14     -0.61      0.00
   -9   15   14     -1.16      0.00
   -8   15   14     -1.74      0.00
   -7   15   14     -1.96      0.00
   -6   15   14     -3.18      0.00
   -5   15   14     -1.55      0.00
   -4   15   14     -0.56      0.00
   -3   15   14     -2.75      0.00
   -2   15   14     -2.55      0.00
   -1   15   14     -1.93      0.00
    0   15   14     -2.52      0.00
    1   15   14     -2.40      0.00
    2   15   14      0.36      0.00
    3   15   14      2.45      0.00
    4   15   14      0.20      0.00
    5   15   14     -2.40      0.00
    6   15   14     -2.47      0.00
    7   15   14      0.24      0.00
    8   15   14      3.38      0.00
    9   15   14      3.22      0.00
   10   15   14      1.04      0.00
   -9   16   14      0.17      0.00
   -8   16   14      1.52      0.00
   -7   16   14      1.48      0.00
   -6   16   14     -0.21      0.00
   -5   16   14     -1.03      0.00
   -4   16   14     -1.13      0.00
   -3   16   14      0.97      0.00
   -2   16   14      1.24      0.00
   -1   16   14     -0.29      0.00
    0   16   14     -1.31      0.00
    1   16   14     -1.65      0.00
    2   16   14      0.29      0.00
    3   16   14      1.83      0.00
    4   16   14      2.03      0.00
    5   16   14      1.87      0.00
    6   16   14      1.47      0.00
    7   16   14      0.90      0.00
    8   16   14      0.16      0.00
   -7   17   14      0.12      0.00
   -6   17   14      0.73      0.00
   -5   17   14      0.04      0.00
   -4   17   14     -0.54      0.00
   -3   17   14     -1.39      0.00
   -2   17   14     -1.44      0.00
   -1   17   14     -0.62      0.00
    0   17   14     -1.90      0.00
    1   17   14     -1.32      0.00
    2   17   14      0.13      0.00
    3   17   14     -0.91      0.00
    4   17   14     -1.58      0.00
    5   17   14     -0.11      0.00
    6   17   14      1.78      0.00
    7   17   14      1.93      0.00
   -4   18   14      1.02      0.00
   -3   18   14      0.82      0.00
   -2   18   14      1.57      0.00
   -1   18   14      2.36      0.00
    0   18   14      1.46      0.00
    1   18   14     -0.10      0.00
    2   18   14     -0.10      0.00
    3   18   14      1.21      0.00
    4   18   14      0.36      0.00
  -18    1   15     -0.83      0.00
  -17    1   15      0.53      0.00
  -16    1   15      1.45      0.00
  -15    1   15      0.65      0.00
  -14    1   15     -0.57      0.00
  -13    1   15     -3.22      0.00
  -12    1   15     -2.39      0.00
  -11    1   15      0.03      0.00
  -10    1   15      0.54      0.00
   -9    1   15      5.32      0.00
   -8    1   15      7.14      0.00
   -7    1   15     -0.76      0.00
   -6    1   15     -7.23      0.00
   -5    1   15     -0.03      0.00
   -4    1   15      8.50      0.00
   -3    1   15      6.37      0.00
   -2    1   15     -3.24      0.00
   -1    1   15    -19.90      0.00
    0    1   15    -24.38      0.00
    1    1   15    -14.11      0.00
    2    1   15     -5.97      0.00
    3    1   15     -6.10      0.00
    4    1   15    -13.05      0.00
    5    1   15    -15.58      0.00
    6    1   15    -11.74      0.00
    7    1   15     -5.46      0.00
    8    1   15     -3.46      0.00
    9    1   15     -4.41      0.00
   10    1   15     -2.27      0.00
   11    1   15     -0.14      0.00
   12    1   15     -0.78      0.00
   13    1   15     -1.44      0.00
   14    1   15      1.31      0.00
   15    1   15      1.58      0.00
   16    1   15     -0.70      0.00
   17    1   15     -1.13      0.00
  -18    2   15     -1.45      0.00
  -17    2   15     -0.39      0.00
  -16    2   15     -0.52      0.00
  -15    2   15      0.59      0.00
  -14    2   15      1.98      0.00
  -13    2   15      1.10      0.00
  -12    2   15     -0.72      0.00
  -11    2   15     -6.30      0.00
  -10    2   15     -7.15      0.00
   -9    2   15     -0.49      0.00
   -8    2   15      6.31      0.00
   -7    2   15      4.94      0.00
   -6    2   15     -7.58      0.00
   -5    2   15    -18.42      0.00
   -4    2   15    -18.76      0.00
   -3    2   15     -4.10      0.00
   -2    2   15      1.32      0.00
   -1    2   15    -11.97      0.00
    0    2   15    -21.54      0.00
    1    2   15    -21.33      0.00
    2    2   15     -9.87      0.00
    3    2   15     -0.60      0.00
    4    2   15      4.11      0.00
    5    2   15      4.52      0.00
    6    2   15      0.61      0.00
    7    2   15      1.15      0.00
    8    2   15      2.84      0.00
    9    2   15      2.74      0.00
   10    2   15     -0.07      0.00
   11    2   15     -1.10      0.00
   12    2   15     -1.09      0.00
   13    2   15     -0.36      0.00
   14    2   15      0.13      0.00
   15    2   15     -0.17      0.00
   16    2   15      1.21      0.00
   17    2   15     -0.01      0.00
  -18    3   15      0.57      0.00
  -17    3   15      1.51      0.00
  -16    3   15      1.40      0.00
  -15    3   15     -0.82      0.00
  -14    3   15     -3.15      0.00
  -13    3   15     -1.77      0.00
  -12    3   15     -2.02      0.00
  -11    3   15     -3.81      0.00
  -10    3   15     -5.34      0.00
   -9    3   15    -10.10      0.00
   -8    3   15     -6.61      0.00
   -7    3   15      1.93      0.00
   -6    3   15      7.34      0.00
   -5    3   15      7.93      0.00
   -4    3   15      8.28      0.00
   -3    3   15     13.74      0.00
   -2    3   15     16.11      0.00
   -1    3   15     17.05      0.00
    0    3   15      7.44      0.00
    1    3   15     -5.20      0.00
    2    3   15     -7.89      0.00
    3    3   15     -3.80      0.00
    4    3   15      4.21      0.00
    5    3   15      6.40      0.00
    6    3   15      5.88      0.00
    7    3   15      3.78      0.00
    8    3   15      2.21      0.00
    9    3   15      0.66      0.00
   10    3   15     -0.17      0.00
   11    3   15      1.29      0.00
   12    3   15      1.88      0.00
   13    3   15      1.44      0.00
   14    3   15     -1.18      0.00
   15    3   15     -0.16      0.00
   16    3   15      1.61      0.00
   17    3   15      1.65      0.00
  -18    4   15      0.60      0.00
  -17    4   15      0.53      0.00
  -16    4   15      0.53      0.00
  -15    4   15      1.08      0.00
  -14    4   15      1.55      0.00
  -13    4   15      1.10      0.00
  -12    4   15     -0.78      0.00
  -11    4   15     -0.82      0.00
  -10    4   15     -1.72      0.00
   -9    4   15     -0.21      0.00
   -8    4   15      3.77      0.00
   -7    4   15      1.61      0.00
   -6    4   15     -2.35      0.00
   -5    4   15     -5.52      0.00
   -4    4   15      1.12      0.00
   -3    4   15     14.10      0.00
   -2    4   15     22.88      0.00
   -1    4   15     25.81      0.00
    0    4   15     19.63      0.00
    1    4   15      9.26      0.00
    2    4   15      1.10      0.00
    3    4   15      2.72      0.00
    4    4   15      5.62      0.00
    5    4   15      4.13      0.00
    6    4   15      0.54      0.00
    7    4   15     -1.59      0.00
    8    4   15      0.25      0.00
    9    4   15      0.80      0.00
   10    4   15     -1.06      0.00
   11    4   15     -3.78      0.00
   12    4   15     -1.97      0.00
   13    4   15     -0.86      0.00
   14    4   15     -1.47      0.00
   15    4   15     -1.48      0.00
   16    4   15     -2.66      0.00
   17    4   15     -2.03      0.00
  -17    5   15      0.98      0.00
  -16    5   15      2.87      0.00
  -15    5   15      2.24      0.00
  -14    5   15     -0.01      0.00
  -13    5   15      0.65      0.00
  -12    5   15      2.17      0.00
  -11    5   15      0.16      0.00
  -10    5   15     -4.66      0.00
   -9    5   15     -5.25      0.00
   -8    5   15     -1.28      0.00
   -7    5   15      6.17      0.00
   -6    5   15      8.75      0.00
   -5    5   15     -0.49      0.00
   -4    5   15     -7.97      0.00
   -3    5   15     -9.42      0.00
   -2    5   15     -5.97      0.00
   -1    5   15      0.19      0.00
    0    5   15      0.23      0.00
    1    5   15    -10.05      0.00
    2    5   15    -20.57      0.00
    3    5   15    -21.13      0.00
    4    5   15    -14.77      0.00
    5    5   15     -9.52      0.00
    6    5   15     -8.20      0.00
    7    5   15     -7.31      0.00
    8    5   15     -5.85      0.00
    9    5   15     -1.45      0.00
   10    5   15      0.55      0.00
   11    5   15     -0.42      0.00
   12    5   15     -0.81      0.00
   13    5   15     -0.95      0.00
   14    5   15      0.08      0.00
   15    5   15      1.08      0.00
   16    5   15      2.20      0.00
   17    5   15      1.10      0.00
  -17    6   15     -1.23      0.00
  -16    6   15     -0.88      0.00
  -15    6   15     -0.59      0.00
  -14    6   15     -0.96      0.00
  -13    6   15     -0.62      0.00
  -12    6   15      1.63      0.00
  -11    6   15      2.66      0.00
  -10    6   15      0.00      0.00
   -9    6   15     -1.70      0.00
   -8    6   15     -3.49      0.00
   -7    6   15     -3.86      0.00
   -6    6   15     -2.20      0.00
   -5    6   15     -1.14      0.00
   -4    6   15     -0.67      0.00
   -3    6   15     -3.63      0.00
   -2    6   15     -5.53      0.00
   -1    6   15     -2.31      0.00
    0    6   15      2.51      0.00
    1    6   15      2.30      0.00
    2    6   15     -5.01      0.00
    3    6   15    -11.38      0.00
    4    6   15    -11.91      0.00
    5    6   15     -8.34      0.00
    6    6   15     -3.95      0.00
    7    6   15     -4.18      0.00
    8    6   15     -5.41      0.00
    9    6   15     -5.13      0.00
   10    6   15     -4.13      0.00
   11    6   15     -1.98      0.00
   12    6   15     -0.99      0.00
   13    6   15     -0.49      0.00
   14    6   15     -0.94      0.00
   15    6   15     -1.90      0.00
   16    6   15     -2.10      0.00
  -17    7   15     -0.56      0.00
  -16    7   15     -0.75      0.00
  -15    7   15     -0.10      0.00
  -14    7   15     -1.61      0.00
  -13    7   15     -2.30      0.00
  -12    7   15      0.92      0.00
  -11    7   15      1.83      0.00
  -10    7   15      1.12      0.00
   -9    7   15      2.33      0.00
   -8    7   15      1.45      0.00
   -7    7   15      4.37      0.00
   -6    7   15      6.06      0.00
   -5    7   15      1.00      0.00
   -4    7   15     -3.23      0.00
   -3    7   15     -3.77      0.00
   -2    7   15     -1.09      0.00
   -1    7   15      3.31      0.00
    0    7   15      8.28      0.00
    1    7   15      6.27      0.00
    2    7   15     -2.02      0.00
    3    7   15     -5.96      0.00
    4    7   15     -5.14      0.00
    5    7   15     -2.94      0.00
    6    7   15     -1.29      0.00
    7    7   15      0.54      0.00
    8    7   15      1.39      0.00
    9    7   15      1.06      0.00
   10    7   15      1.02      0.00
   11    7   15      0.23      0.00
   12    7   15      0.77      0.00
   13    7   15      1.23      0.00
   14    7   15     -0.57      0.00
   15    7   15     -3.14      0.00
   16    7   15     -2.08      0.00
  -16    8   15     -0.55      0.00
  -15    8   15     -0.25      0.00
  -14    8   15     -0.02      0.00
  -13    8   15      0.41      0.00
  -12    8   15      2.20      0.00
  -11    8   15      1.75      0.00
  -10    8   15      0.57      0.00
   -9    8   15     -2.24      0.00
   -8    8   15     -4.99      0.00
   -7    8   15     -4.83      0.00
   -6    8   15     -4.60      0.00
   -5    8   15      2.00      0.00
   -4    8   15      6.08      0.00
   -3    8   15     -0.83      0.00
   -2    8   15     -8.67      0.00
   -1    8   15     -7.97      0.00
    0    8   15      0.77      0.00
    1    8   15      6.83      0.00
    2    8   15      5.37      0.00
    3    8   15      0.46      0.00
    4    8   15     -0.82      0.00
    5    8   15      1.23      0.00
    6    8   15      2.14      0.00
    7    8   15      1.19      0.00
    8    8   15      0.59      0.00
    9    8   15      0.97      0.00
   10    8   15     -0.68      0.00
   11    8   15     -2.90      0.00
   12    8   15     -4.63      0.00
   13    8   15     -2.44      0.00
   14    8   15      1.23      0.00
   15    8   15      1.81      0.00
  -16    9   15      1.82      0.00
  -15    9   15      0.62      0.00
  -14    9   15      0.36      0.00
  -13    9   15      0.43      0.00
  -12    9   15     -1.54      0.00
  -11    9   15     -2.47      0.00
  -10    9   15      0.46      0.00
   -9    9   15     -0.55      0.00
   -8    9   15     -2.62      0.00
   -7    9   15     -4.42      0.00
   -6    9   15     -5.39      0.00
   -5    9   15     -1.85      0.00
   -4    9   15      0.85      0.00
   -3    9   15      1.28      0.00
   -2    9   15     -0.82      0.00
   -1    9   15     -2.41      0.00
    0    9   15     -1.55      0.00
    1    9   15      1.37      0.00
    2    9   15      3.99      0.00
    3    9   15      1.37      0.00
    4    9   15     -3.08      0.00
    5    9   15     -2.64      0.00
    6    9   15      0.01      0.00
    7    9   15      0.59      0.00
    8    9   15      0.81      0.00
    9    9   15     -0.42      0.00
   10    9   15      0.46      0.00
   11    9   15      2.50      0.00
   12    9   15      2.20      0.00
   13    9   15      0.55      0.00
   14    9   15     -0.14      0.00
   15    9   15      1.52      0.00
  -15   10   15     -0.83      0.00
  -14   10   15     -2.21      0.00
  -13   10   15     -1.63      0.00
  -12   10   15     -2.58      0.00
  -11   10   15     -2.89      0.00
  -10   10   15     -0.38      0.00
   -9   10   15      1.14      0.00
   -8   10   15      1.46      0.00
   -7   10   15     -0.45      0.00
   -6   10   15     -0.65      0.00
   -5   10   15      0.88      0.00
   -4   10   15      1.56      0.00
   -3   10   15     -0.16      0.00
   -2   10   15     -3.34      0.00
   -1   10   15     -3.15      0.00
    0   10   15     -0.52      0.00
    1   10   15      1.95      0.00
    2   10   15      3.16      0.00
    3   10   15      2.59      0.00
    4   10   15     -0.75      0.00
    5   10   15     -5.41      0.00
    6   10   15     -6.27      0.00
    7   10   15     -1.56      0.00
    8   10   15      0.49      0.00
    9   10   15     -1.71      0.00
   10   10   15     -5.01      0.00
   11   10   15     -6.55      0.00
   12   10   15     -3.19      0.00
   13   10   15     -2.53      0.00
   14   10   15     -2.69      0.00
  -14   11   15      0.09      0.00
  -13   11   15     -0.35      0.00
  -12   11   15     -1.53      0.00
  -11   11   15     -1.41      0.00
  -10   11   15     -0.41      0.00
   -9   11   15      1.15      0.00
   -8   11   15      0.61      0.00
   -7   11   15     -2.37      0.00
   -6   11   15     -3.40      0.00
   -5   11   15     -2.64      0.00
   -4   11   15      0.15      0.00
   -3   11   15      3.34      0.00
   -2   11   15      1.29      0.00
   -1   11   15     -5.75      0.00
    0   11   15     -7.78      0.00
    1   11   15     -2.66      0.00
    2   11   15      1.14      0.00
    3   11   15      1.46      0.00
    4   11   15      1.21      0.00
    5   11   15     -0.81      0.00
    6   11   15     -2.62      0.00
    7   11   15     -1.76      0.00
    8   11   15     -0.14      0.00
    9   11   15      0.17      0.00
   10   11   15     -1.54      0.00
   11   11   15     -0.70      0.00
   12   11   15     -0.98      0.00
   13   11   15     -0.51      0.00
   14   11   15      2.04      0.00
  -14   12   15      0.61      0.00
  -13   12   15     -0.31      0.00
  -12   12   15     -1.54      0.00
  -11   12   15     -1.76      0.00
  -10   12   15     -0.34      0.00
   -9   12   15      0.89      0.00
   -8   12   15      1.22      0.00
   -7   12   15      1.90      0.00
   -6   12   15      0.64      0.00
   -5   12   15     -3.45      0.00
   -4   12   15     -4.55      0.00
   -3   12   15      0.05      0.00
   -2   12   15      3.65      0.00
   -1   12   15      2.06      0.00
    0   12   15     -1.42      0.00
    1   12   15     -3.94      0.00
    2   12   15     -4.73      0.00
    3   12   15     -2.42      0.00
    4   12   15      0.48      0.00
    5   12   15     -0.65      0.00
    6   12   15     -3.57      0.00
    7   12   15     -3.56      0.00
    8   12   15     -0.35      0.00
    9   12   15     -0.16      0.00
   10   12   15     -1.12      0.00
   11   12   15     -0.24      0.00
   12   12   15      0.56      0.00
   13   12   15      2.32      0.00
  -13   13   15      1.80      0.00
  -12   13   15      1.29      0.00
  -11   13   15      2.92      0.00
  -10   13   15      2.62      0.00
   -9   13   15     -1.17      0.00
   -8   13   15     -2.57      0.00
   -7   13   15     -2.11      0.00
   -6   13   15     -1.73      0.00
   -5   13   15     -1.44      0.00
   -4   13   15     -0.80      0.00
   -3   13   15     -0.04      0.00
   -2   13   15      0.52      0.00
   -1   13   15      0.32      0.00
    0   13   15     -1.38      0.00
    1   13   15     -2.94      0.00
    2   13   15     -2.64      0.00
    3   13   15     -0.91      0.00
    4   13   15     -0.09      0.00
    5   13   15     -0.64      0.00
    6   13   15     -2.21      0.00
    7   13   15     -1.84      0.00
    8   13   15      1.29      0.00
    9   13   15      3.66      0.00
   10   13   15      4.71      0.00
   11   13   15      2.91      0.00
   12   13   15      0.70      0.00
  -12   14   15     -0.37      0.00
  -11   14   15      2.49      0.00
  -10   14   15      1.50      0.00
   -9   14   15      0.41      0.00
   -8   14   15      0.54      0.00
   -7   14   15      1.07      0.00
   -6   14   15      0.94      0.00
   -5   14   15     -1.47      0.00
   -4   14   15     -1.81      0.00
   -3   14   15      1.15      0.00
   -2   14   15      3.73      0.00
   -1   14   15      2.70      0.00
    0   14   15      0.13      0.00
    1   14   15     -0.96      0.00
    2   14   15     -0.95      0.00
    3   14   15     -0.23      0.00
    4   14   15      2.18      0.00
    5   14   15      4.07      0.00
    6   14   15      2.51      0.00
    7   14   15      0.36      0.00
    8   14   15     -1.77      0.00
    9   14   15     -2.94      0.00
   10   14   15     -0.87      0.00
   11   14   15      1.12      0.00
  -10   15   15      0.16      0.00
   -9   15   15     -0.48      0.00
   -8   15   15     -1.53      0.00
   -7   15   15      0.41      0.00
   -6   15   15      0.90      0.00
   -5   15   15      0.87      0.00
   -4   15   15      0.34      0.00
   -3   15   15     -2.13      0.00
   -2   15   15     -1.88      0.00
   -1   15   15      0.81      0.00
    0   15   15      1.00      0.00
    1   15   15     -1.27      0.00
    2   15   15     -2.17      0.00
    3   15   15     -2.32      0.00
    4   15   15     -2.40      0.00
    5   15   15     -1.55      0.00
    6   15   15     -0.54      0.00
    7   15   15     -0.37      0.00
    8   15   15     -0.65      0.00
    9   15   15      0.23      0.00
   10   15   15      0.33      0.00
   -9   16   15     -0.28      0.00
   -8   16   15      0.06      0.00
   -7   16   15      1.10      0.00
   -6   16   15      0.88      0.00
   -5   16   15      0.37      0.00
   -4   16   15     -0.20      0.00
   -3   16   15      0.68      0.00
   -2   16   15      0.71      0.00
   -1   16   15      1.44      0.00
    0   16   15      3.44      0.00
    1   16   15      3.04      0.00
    2   16   15      1.01      0.00
    3   16   15      0.11      0.00
    4   16   15      0.57      0.00
    5   16   15      0.81      0.00
    6   16   15      0.50      0.00
    7   16   15     -0.87      0.00
    8   16   15     -1.87      0.00
   -7   17   15     -0.39      0.00
   -6   17   15      1.65      0.00
   -5   17   15      1.59      0.00
   -4   17   15     -0.60      0.00
   -3   17   15     -1.50      0.00
   -2   17   15     -1.51      0.00
   -1   17   15     -0.74      0.00
    0   17   15      0.36      0.00
    1   17   15      1.58      0.00
    2   17   15      0.43      0.00
    3   17   15     -0.86      0.00
    4   17   15      0.24      0.00
    5   17   15      0.36      0.00
    6   17   15     -0.57      0.00
   -4   18   15      3.54      0.00
   -3   18   15      1.44      0.00
   -2   18   15     -0.77      0.00
   -1   18   15     -0.80      0.00
    0   18   15      0.11      0.00
    1   18   15     -0.09      0.00
    2   18   15     -0.82      0.00
    3   18   15      0.74      0.00
  -18    0   16     -0.18      0.00
  -17    0   16     -0.06      0.00
  -16    0   16     -0.45      0.00
  -15    0   16      1.22      0.00
  -14    0   16      1.87      0.00
  -13    0   16      3.25      0.00
  -12    0   16      3.49      0.00
  -11    0   16     -0.24      0.00
  -10    0   16     -2.12      0.00
   -9    0   16     -6.47      0.00
   -8    0   16     -3.76      0.00
   -7    0   16      7.40      0.00
   -6    0   16      8.49      0.00
   -5    0   16     -4.67      0.00
   -4    0   16    -11.73      0.00
   -3    0   16      4.78      0.00
   -2    0   16     18.89      0.00
   -1    0   16     24.89      0.00
    0    0   16     19.42      0.00
    1    0   16      4.45      0.00
    2    0   16      1.32      0.00
    3    0   16      6.52      0.00
    4    0   16     18.96      0.00
    5    0   16     22.78      0.00
    6    0   16     15.38      0.00
    7    0   16      7.13      0.00
    8    0   16      4.76      0.00
    9    0   16      5.97      0.00
   10    0   16      3.01      0.00
   11    0   16      2.20      0.00
   12    0   16      1.67      0.00
   13    0   16      1.60      0.00
   14    0   16     -0.13      0.00
   15    0   16     -0.34      0.00
   16    0   16      2.53      0.00
   17    0   16      2.13      0.00
  -18    1   16      0.96      0.00
  -17    1   16     -0.11      0.00
  -16    1   16     -0.31      0.00
  -15    1   16     -1.19      0.00
  -14    1   16     -2.32      0.00
  -13    1   16     -0.53      0.00
  -12    1   16     -1.00      0.00
  -11    1   16      1.04      0.00
  -10    1   16      3.20      0.00
   -9    1   16     -2.42      0.00
   -8    1   16     -6.02      0.00
   -7    1   16     -0.89      0.00
   -6    1   16      9.93      0.00
   -5    1   16     11.86      0.00
   -4    1   16      8.71      0.00
   -3    1   16      6.44      0.00
   -2    1   16     11.34      0.00
   -1    1   16     26.89      0.00
    0    1   16     29.31      0.00
    1    1   16     21.13      0.00
    2    1   16      9.05      0.00
    3    1   16      3.20      0.00
    4    1   16      5.90      0.00
    5    1   16      7.31      0.00
    6    1   16      6.99      0.00
    7    1   16      1.91      0.00
    8    1   16     -0.63      0.00
    9    1   16     -2.08      0.00
   10    1   16     -1.20      0.00
   11    1   16      1.19      0.00
   12    1   16      2.15      0.00
   13    1   16      0.77      0.00
   14    1   16     -2.98      0.00
   15    1   16     -2.29      0.00
   16    1   16     -1.03      0.00
   17    1   16     -0.25      0.00
  -18    2   16     -0.07      0.00
  -17    2   16     -1.59      0.00
  -16    2   16     -2.37      0.00
  -15    2   16     -0.59      0.00
  -14    2   16      1.55      0.00
  -13    2   16      2.10      0.00
  -12    2   16      2.42      0.00
  -11    2   16      2.26      0.00
  -10    2   16      0.17      0.00
   -9    2   16      1.73      0.00
   -8    2   16      2.19      0.00
   -7    2   16     -1.02      0.00
   -6    2   16     -2.70      0.00
   -5    2   16     -5.67      0.00
   -4    2   16     -9.24      0.00
   -3    2   16    -11.75      0.00
   -2    2   16     -4.81      0.00
   -1    2   16      6.83      0.00
    0    2   16     14.18      0.00
    1    2   16     14.37      0.00
    2    2   16      8.75      0.00
    3    2   16      6.15      0.00
    4    2   16      4.24      0.00
    5    2   16      3.88      0.00
    6    2   16      1.55      0.00
    7    2   16     -0.80      0.00
    8    2   16      0.39      0.00
    9    2   16      1.66      0.00
   10    2   16     -0.17      0.00
   11    2   16     -3.84      0.00
   12    2   16     -1.67      0.00
   13    2   16      0.52      0.00
   14    2   16     -0.47      0.00
   15    2   16     -1.72      0.00
   16    2   16     -2.21      0.00
   17    2   16     -1.50      0.00
  -18    3   16      0.02      0.00
  -17    3   16     -0.13      0.00
  -16    3   16      0.48      0.00
  -15    3   16      0.07      0.00
  -14    3   16     -0.63      0.00
  -13    3   16      1.47      0.00
  -12    3   16      4.25      0.00
  -11    3   16      5.22      0.00
  -10    3   16      3.38      0.00
   -9    3   16     -1.80      0.00
   -8    3   16     -5.86      0.00
   -7    3   16      0.15      0.00
   -6    3   16      9.44      0.00
   -5    3   16     10.42      0.00
   -4    3   16      2.41      0.00
   -3    3   16    -12.75      0.00
   -2    3   16    -20.20      0.00
   -1    3   16    -10.47      0.00
    0    3   16      1.48      0.00
    1    3   16      1.49      0.00
    2    3   16     -4.41      0.00
    3    3   16     -8.88      0.00
    4    3   16    -10.35      0.00
    5    3   16     -7.98      0.00
    6    3   16     -3.41      0.00
    7    3   16     -2.15      0.00
    8    3   16     -4.00      0.00
    9    3   16     -1.77      0.00
   10    3   16      0.93      0.00
   11    3   16      1.25      0.00
   12    3   16      1.33      0.00
   13    3   16      1.47      0.00
   14    3   16      2.08      0.00
   15    3   16      2.58      0.00
   16    3   16      2.26      0.00
   17    3   16      1.52      0.00
  -17    4   16     -1.72      0.00
  -16    4   16     -2.27      0.00
  -15    4   16     -0.56      0.00
  -14    4   16      0.80      0.00
  -13    4   16     -0.28      0.00
  -12    4   16      1.10      0.00
  -11    4   16      6.12      0.00
  -10    4   16      9.23      0.00
   -9    4   16      9.42      0.00
   -8    4   16      3.60      0.00
   -7    4   16     -2.99      0.00
   -6    4   16     -3.72      0.00
   -5    4   16      1.90      0.00
   -4    4   16      6.61      0.00
   -3    4   16      1.73      0.00
   -2    4   16     -5.22      0.00
   -1    4   16     -6.77      0.00
    0    4   16      1.93      0.00
    1    4   16     14.21      0.00
    2    4   16     15.54      0.00
    3    4   16      7.87      0.00
    4    4   16     -0.72      0.00
    5    4   16     -3.87      0.00
    6    4   16     -2.03      0.00
    7    4   16     -0.30      0.00
    8    4   16      0.06      0.00
    9    4   16     -0.72      0.00
   10    4   16     -0.70      0.00
   11    4   16      0.59      0.00
   12    4   16      0.78      0.00
   13    4   16      0.32      0.00
   14    4   16      1.70      0.00
   15    4   16      0.24      0.00
   16    4   16     -2.29      0.00
   17    4   16     -0.92      0.00
  -17    5   16      0.37      0.00
  -16    5   16     -0.05      0.00
  -15    5   16     -0.45      0.00
  -14    5   16     -0.78      0.00
  -13    5   16     -1.26      0.00
  -12    5   16     -0.29      0.00
  -11    5   16     -0.23      0.00
  -10    5   16      2.11      0.00
   -9    5   16      4.40      0.00
   -8    5   16      1.88      0.00
   -7    5   16      1.78      0.00
   -6    5   16      1.97      0.00
   -5    5   16      1.81      0.00
   -4    5   16     -1.31      0.00
   -3    5   16     -6.32      0.00
   -2    5   16    -10.76      0.00
   -1    5   16    -16.94      0.00
    0    5   16    -14.48      0.00
    1    5   16     -3.54      0.00
    2    5   16      5.00      0.00
    3    5   16      5.32      0.00
    4    5   16      2.85      0.00
    5    5   16      1.94      0.00
    6    5   16      0.53      0.00
    7    5   16      0.64      0.00
    8    5   16      1.41      0.00
    9    5   16      1.97      0.00
   10    5   16      2.24      0.00
   11    5   16      2.19      0.00
   12    5   16     -0.05      0.00
   13    5   16      0.16      0.00
   14    5   16      2.56      0.00
   15    5   16      2.08      0.00
   16    5   16      2.09      0.00
  -17    6   16     -0.56      0.00
  -16    6   16     -1.10      0.00
  -15    6   16     -0.98      0.00
  -14    6   16      0.73      0.00
  -13    6   16      1.03      0.00
  -12    6   16     -1.15      0.00
  -11    6   16     -1.80      0.00
  -10    6   16      1.42      0.00
   -9    6   16      0.46      0.00
   -8    6   16     -2.66      0.00
   -7    6   16     -7.84      0.00
   -6    6   16    -10.53      0.00
   -5    6   16     -0.38      0.00
   -4    6   16      7.71      0.00
   -3    6   16      6.80      0.00
   -2    6   16      1.86      0.00
   -1    6   16     -2.96      0.00
    0    6   16     -2.87      0.00
    1    6   16      5.25      0.00
    2    6   16     15.99      0.00
    3    6   16     18.12      0.00
    4    6   16     14.02      0.00
    5    6   16     10.06      0.00
    6    6   16      7.07      0.00
    7    6   16      4.03      0.00
    8    6   16      3.36      0.00
    9    6   16      1.65      0.00
   10    6   16      0.32      0.00
   11    6   16      1.14      0.00
   12    6   16      0.38      0.00
   13    6   16      0.31      0.00
   14    6   16     -0.02      0.00
   15    6   16      1.93      0.00
   16    6   16      1.62      0.00
  -17    7   16      1.00      0.00
  -16    7   16      0.76      0.00
  -15    7   16     -0.22      0.00
  -14    7   16      0.41      0.00
  -13    7   16      0.53      0.00
  -12    7   16     -2.53      0.00
  -11    7   16     -3.04      0.00
  -10    7   16      0.29      0.00
   -9    7   16      2.35      0.00
   -8    7   16      4.75      0.00
   -7    7   16      4.01      0.00
   -6    7   16      1.52      0.00
   -5    7   16     -1.10      0.00
   -4    7   16     -1.16      0.00
   -3    7   16      5.45      0.00
   -2    7   16     10.69      0.00
   -1    7   16      9.06      0.00
    0    7   16      2.64      0.00
    1    7   16      0.34      0.00
    2    7   16      5.74      0.00
    3    7   16     10.65      0.00
    4    7   16      9.48      0.00
    5    7   16      6.15      0.00
    6    7   16      2.81      0.00
    7    7   16      2.39      0.00
    8    7   16      3.20      0.00
    9    7   16      2.27      0.00
   10    7   16      2.97      0.00
   11    7   16      2.99      0.00
   12    7   16      4.21      0.00
   13    7   16      1.99      0.00
   14    7   16     -1.08      0.00
   15    7   16      0.02      0.00
   16    7   16      0.27      0.00
  -16    8   16      0.02      0.00
  -15    8   16      0.59      0.00
  -14    8   16      0.48      0.00
  -13    8   16      0.27      0.00
  -12    8   16     -0.41      0.00
  -11    8   16      0.01      0.00
  -10    8   16      0.27      0.00
   -9    8   16      0.14      0.00
   -8    8   16      1.36      0.00
   -7    8   16      1.99      0.00
   -6    8   16      3.02      0.00
   -5    8   16      3.90      0.00
   -4    8   16      3.25      0.00
   -3    8   16      1.36      0.00
   -2    8   16     -0.06      0.00
   -1    8   16     -1.70      0.00
    0    8   16     -4.84      0.00
    1    8   16     -5.55      0.00
    2    8   16     -2.18      0.00
    3    8   16      1.63      0.00
    4    8   16      3.27      0.00
    5    8   16      0.48      0.00
    6    8   16     -2.32      0.00
    7    8   16     -1.51      0.00
    8    8   16     -1.98      0.00
    9    8   16     -1.46      0.00
   10    8   16     -2.94      0.00
   11    8   16     -3.89      0.00
   12    8   16     -1.60      0.00
   13    8   16     -0.35      0.00
   14    8   16      1.53      0.00
   15    8   16      1.20      0.00
  -16    9   16      1.26      0.00
  -15    9   16      1.95      0.00
  -14    9   16      2.38      0.00
  -13    9   16      1.68      0.00
  -12    9   16     -0.36      0.00
  -11    9   16     -0.82      0.00
  -10    9   16     -0.45      0.00
   -9    9   16      1.32      0.00
   -8    9   16      3.61      0.00
   -7    9   16      2.08      0.00
   -6    9   16     -0.38      0.00
   -5    9   16     -2.75      0.00
   -4    9   16     -3.26      0.00
   -3    9   16      1.81      0.00
   -2    9   16      5.39      0.00
   -1    9   16      1.12      0.00
    0    9   16     -5.18      0.00
    1    9   16     -6.57      0.00
    2    9   16     -5.46      0.00
    3    9   16     -3.97      0.00
    4    9   16     -1.00      0.00
    5    9   16      0.87      0.00
    6    9   16      0.54      0.00
    7    9   16     -1.76      0.00
    8    9   16     -0.91      0.00
    9    9   16      0.55      0.00
   10    9   16      0.97      0.00
   11    9   16      3.91      0.00
   12    9   16      3.09      0.00
   13    9   16      2.25      0.00
   14    9   16      2.10      0.00
   15    9   16      0.75      0.00
  -15   10   16     -0.89      0.00
  -14   10   16      0.28      0.00
  -13   10   16      1.28      0.00
  -12   10   16      2.69      0.00
  -11   10   16      3.38      0.00
  -10   10   16      0.40      0.00
   -9   10   16     -0.41      0.00
   -8   10   16      2.32      0.00
   -7   10   16      5.49      0.00
   -6   10   16      7.13      0.00
   -5   10   16      2.19      0.00
   -4   10   16     -1.82      0.00
   -3   10   16      0.23      0.00
   -2   10   16      3.93      0.00
   -1   10   16      6.64      0.00
    0   10   16      5.71      0.00
    1   10   16      1.09      0.00
    2   10   16     -3.40      0.00
    3   10   16     -2.59      0.00
    4   10   16      1.09      0.00
    5   10   16      2.83      0.00
    6   10   16      1.14      0.00
    7   10   16     -0.45      0.00
    8   10   16      0.62      0.00
    9   10   16      1.20      0.00
   10   10   16      1.66      0.00
   11   10   16     -0.47      0.00
   12   10   16     -1.40      0.00
   13   10   16     -0.51      0.00
   14   10   16     -2.51      0.00
  -14   11   16      1.46      0.00
  -13   11   16      1.11      0.00
  -12   11   16      2.61      0.00
  -11   11   16      4.86      0.00
  -10   11   16      1.43      0.00
   -9   11   16     -2.28      0.00
   -8   11   16     -3.75      0.00
   -7   11   16     -1.58      0.00
   -6   11   16      0.55      0.00
   -5   11   16     -0.13      0.00
   -4   11   16     -0.02      0.00
   -3   11   16     -0.34      0.00
   -2   11   16      0.61      0.00
   -1   11   16      1.17      0.00
    0   11   16      0.81      0.00
    1   11   16      2.10      0.00
    2   11   16      3.31      0.00
    3   11   16      2.86      0.00
    4   11   16      3.13      0.00
    5   11   16      5.51      0.00
    6   11   16      5.90      0.00
    7   11   16      3.57      0.00
    8   11   16      0.84      0.00
    9   11   16      1.54      0.00
   10   11   16      3.88      0.00
   11   11   16      3.18      0.00
   12   11   16      0.87      0.00
   13   11   16     -0.68      0.00
   14   11   16      0.01      0.00
  -14   12   16      1.33      0.00
  -13   12   16     -0.58      0.00
  -12   12   16     -0.05      0.00
  -11   12   16      0.59      0.00
  -10   12   16      0.28      0.00
   -9   12   16      0.36      0.00
   -8   12   16      0.07      0.00
   -7   12   16      1.64      0.00
   -6   12   16      1.16      0.00
   -5   12   16      0.72      0.00
   -4   12   16     -1.01      0.00
   -3   12   16     -3.45      0.00
   -2   12   16     -0.34      0.00
   -1   12   16      3.59      0.00
    0   12   16      2.71      0.00
    1   12   16     -0.50      0.00
    2   12   16     -1.05      0.00
    3   12   16     -1.00      0.00
    4   12   16     -0.96      0.00
    5   12   16      1.43      0.00
    6   12   16      3.43      0.00
    7   12   16      1.52      0.00
    8   12   16     -1.83      0.00
    9   12   16     -2.01      0.00
   10   12   16     -0.83      0.00
   11   12   16     -0.96      0.00
   12   12   16     -0.99      0.00
   13   12   16     -0.71      0.00
  -13   13   16      0.88      0.00
  -12   13   16      2.17      0.00
  -11   13   16      0.16      0.00
  -10   13   16      0.22      0.00
   -9   13   16     -0.30      0.00
   -8   13   16      0.28      0.00
   -7   13   16      1.50      0.00
   -6   13   16      2.14      0.00
   -5   13   16      5.46      0.00
   -4   13   16      4.99      0.00
   -3   13   16     -0.49      0.00
   -2   13   16     -4.31      0.00
   -1   13   16     -0.62      0.00
    0   13   16      4.33      0.00
    1   13   16      3.23      0.00
    2   13   16      1.29      0.00
    3   13   16      0.70      0.00
    4   13   16     -1.23      0.00
    5   13   16     -2.30      0.00
    6   13   16     -0.09      0.00
    7   13   16      0.44      0.00
    8   13   16     -1.03      0.00
    9   13   16      0.56      0.00
   10   13   16      1.21      0.00
   11   13   16     -1.09      0.00
   12   13   16     -1.44      0.00
  -12   14   16     -2.09      0.00
  -11   14   16     -2.31      0.00
  -10   14   16     -1.25      0.00
   -9   14   16      0.93      0.00
   -8   14   16      2.74      0.00
   -7   14   16      1.12      0.00
   -6   14   16      1.17      0.00
   -5   14   16      1.46      0.00
   -4   14   16      1.82      0.00
   -3   14   16      3.14      0.00
   -2   14   16      1.20      0.00
   -1   14   16     -0.12      0.00
    0   14   16      2.37      0.00
    1   14   16      5.36      0.00
    2   14   16      3.64      0.00
    3   14   16     -0.16      0.00
    4   14   16     -0.11      0.00
    5   14   16      2.59      0.00
    6   14   16      4.25      0.00
    7   14   16      2.60      0.00
    8   14   16     -0.30      0.00
    9   14   16     -1.98      0.00
   10   14   16     -2.30      0.00
   11   14   16     -0.31      0.00
  -10   15   16     -2.34      0.00
   -9   15   16      0.48      0.00
   -8   15   16     -0.55      0.00
   -7   15   16     -2.57      0.00
   -6   15   16     -1.37      0.00
   -5   15   16     -0.07      0.00
   -4   15   16      0.34      0.00
   -3   15   16     -1.43      0.00
   -2   15   16     -2.05      0.00
   -1   15   16     -1.82      0.00
    0   15   16     -1.67      0.00
    1   15   16      0.16      0.00
    2   15   16      0.81      0.00
    3   15   16     -0.15      0.00
    4   15   16     -2.41      0.00
    5   15   16     -4.39      0.00
    6   15   16     -3.55      0.00
    7   15   16     -0.78      0.00
    8   15   16      1.03      0.00
    9   15   16     -0.63      0.00
   -9   16   16     -0.90      0.00
   -8   16   16     -0.16      0.00
   -7   16   16     -0.65      0.00
   -6   16   16     -3.31      0.00
   -5   16   16     -2.48      0.00
   -4   16   16     -0.14      0.00
   -3   16   16      0.76      0.00
   -2   16   16      0.63      0.00
   -1   16   16     -1.27      0.00
    0   16   16     -1.75      0.00
    1   16   16     -1.23      0.00
    2   16   16      0.58      0.00
    3   16   16      3.08      0.00
    4   16   16      2.64      0.00
    5   16   16      0.57      0.00
    6   16   16     -0.98      0.00
    7   16   16     -0.91      0.00
    8   16   16      0.31      0.00
   -7   17   16     -0.31      0.00
   -6   17   16     -0.28      0.00
   -5   17   16     -1.14      0.00
   -4   17   16     -2.76      0.00
   -3   17   16     -0.60      0.00
   -2   17   16      0.79      0.00
   -1   17   16     -0.73      0.00
    0   17   16     -2.43      0.00
    1   17   16     -2.36      0.00
    2   17   16     -1.06      0.00
    3   17   16     -1.37      0.00
    4   17   16     -1.03      0.00
    5   17   16      0.19      0.00
    6   17   16      0.73      0.00
   -4   18   16      2.63      0.00
   -3   18   16      1.31      0.00
   -2   18   16     -0.16      0.00
   -1   18   16      0.56      0.00
    0   18   16     -0.73      0.00
    1   18   16     -1.15      0.00
    2   18   16      0.33      0.00
    3   18   16      0.80      0.00
  -18    1   17      1.29      0.00
  -17    1   17      1.16      0.00
  -16    1   17      1.15      0.00
  -15    1   17     -0.95      0.00
  -14    1   17     -2.58      0.00
  -13    1   17     -2.33      0.00
  -12    1   17     -3.03      0.00
  -11    1   17     -0.71      0.00
  -10    1   17      3.26      0.00
   -9    1   17      3.19      0.00
   -8    1   17     -2.93      0.00
   -7    1   17     -7.33      0.00
   -6    1   17     -1.83      0.00
   -5    1   17      7.95      0.00
   -4    1   17     11.89      0.00
   -3    1   17      1.26      0.00
   -2    1   17    -11.17      0.00
   -1    1   17    -14.24      0.00
    0    1   17    -10.43      0.00
    1    1   17     -3.33      0.00
    2    1   17     -3.22      0.00
    3    1   17     -7.63      0.00
    4    1   17    -12.78      0.00
    5    1   17    -13.61      0.00
    6    1   17     -8.19      0.00
    7    1   17     -3.90      0.00
    8    1   17     -3.42      0.00
    9    1   17     -3.99      0.00
   10    1   17     -1.46      0.00
   11    1   17      0.05      0.00
   12    1   17     -0.61      0.00
   13    1   17     -1.52      0.00
   14    1   17     -0.90      0.00
   15    1   17      0.13      0.00
   16    1   17     -0.64      0.00
   17    1   17     -0.40      0.00
  -18    2   17     -0.21      0.00
  -17    2   17      0.31      0.00
  -16    2   17      0.23      0.00
  -15    2   17      0.83      0.00
  -14    2   17      1.94      0.00
  -13    2   17     -1.71      0.00
  -12    2   17     -3.19      0.00
  -11    2   17     -1.93      0.00
  -10    2   17     -0.61      0.00
   -9    2   17      7.24      0.00
   -8    2   17      9.61      0.00
   -7    2   17     -1.95      0.00
   -6    2   17    -15.12      0.00
   -5    2   17    -12.78      0.00
   -4    2   17     -3.29      0.00
   -3    2   17      0.08      0.00
   -2    2   17     -3.28      0.00
   -1    2   17    -19.20      0.00
    0    2   17    -25.19      0.00
    1    2   17    -13.11      0.00
    2    2   17     -0.57      0.00
    3    2   17      1.50      0.00
    4    2   17     -4.50      0.00
    5    2   17     -6.14      0.00
    6    2   17     -4.65      0.00
    7    2   17     -0.27      0.00
    8    2   17      1.80      0.00
    9    2   17      1.05      0.00
   10    2   17      0.47      0.00
   11    2   17     -0.74      0.00
   12    2   17     -2.32      0.00
   13    2   17     -2.58      0.00
   14    2   17      1.01      0.00
   15    2   17      0.55      0.00
   16    2   17     -1.79      0.00
   17    2   17     -1.49      0.00
  -18    3   17     -0.36      0.00
  -17    3   17      0.98      0.00
  -16    3   17      1.06      0.00
  -15    3   17     -0.06      0.00
  -14    3   17     -0.43      0.00
  -13    3   17     -0.37      0.00
  -12    3   17     -1.61      0.00
  -11    3   17     -6.23      0.00
  -10    3   17     -6.83      0.00
   -9    3   17     -5.39      0.00
   -8    3   17     -2.41      0.00
   -7    3   17      3.45      0.00
   -6    3   17      2.72      0.00
   -5    3   17     -1.65      0.00
   -4    3   17     -6.08      0.00
   -3    3   17     -3.79      0.00
   -2    3   17     -3.60      0.00
   -1    3   17    -13.09      0.00
    0    3   17    -21.35      0.00
    1    3   17    -22.13      0.00
    2    3   17    -12.57      0.00
    3    3   17     -4.68      0.00
    4    3   17     -0.14      0.00
    5    3   17      1.61      0.00
    6    3   17      2.39      0.00
    7    3   17      3.53      0.00
    8    3   17      1.66      0.00
    9    3   17      0.59      0.00
   10    3   17      1.13      0.00
   11    3   17      2.95      0.00
   12    3   17      1.07      0.00
   13    3   17     -0.11      0.00
   14    3   17      0.10      0.00
   15    3   17      0.87      0.00
   16    3   17      3.70      0.00
   17    3   17      2.49      0.00
  -17    4   17     -0.11      0.00
  -16    4   17     -1.06      0.00
  -15    4   17     -1.35      0.00
  -14    4   17     -0.79      0.00
  -13    4   17     -0.97      0.00
  -12    4   17     -3.35      0.00
  -11    4   17     -3.56      0.00
  -10    4   17     -1.77      0.00
   -9    4   17     -3.28      0.00
   -8    4   17     -2.71      0.00
   -7    4   17     -4.65      0.00
   -6    4   17     -6.59      0.00
   -5    4   17     -0.35      0.00
   -4    4   17      8.72      0.00
   -3    4   17     18.78      0.00
   -2    4   17     24.03      0.00
   -1    4   17     22.00      0.00
    0    4   17     12.65      0.00
    1    4   17      5.33      0.00
    2    4   17      5.86      0.00
    3    4   17      9.64      0.00
    4    4   17     11.05      0.00
    5    4   17      7.97      0.00
    6    4   17      6.10      0.00
    7    4   17      5.81      0.00
    8    4   17      6.47      0.00
    9    4   17      2.85      0.00
   10    4   17     -0.46      0.00
   11    4   17     -0.25      0.00
   12    4   17      0.55      0.00
   13    4   17      0.24      0.00
   14    4   17     -2.95      0.00
   15    4   17     -3.52      0.00
   16    4   17     -2.61      0.00
   17    4   17     -0.57      0.00
  -17    5   17      2.58      0.00
  -16    5   17      2.60      0.00
  -15    5   17      1.33      0.00
  -14    5   17      1.04      0.00
  -13    5   17      1.10      0.00
  -12    5   17     -0.71      0.00
  -11    5   17     -2.90      0.00
  -10    5   17     -4.71      0.00
   -9    5   17     -3.53      0.00
   -8    5   17      2.71      0.00
   -7    5   17      6.58      0.00
   -6    5   17      5.45      0.00
   -5    5   17     -1.55      0.00
   -4    5   17     -5.92      0.00
   -3    5   17     -0.23      0.00
   -2    5   17      6.87      0.00
   -1    5   17      8.12      0.00
    0    5   17      0.42      0.00
    1    5   17    -10.90      0.00
    2    5   17    -14.59      0.00
    3    5   17     -8.87      0.00
    4    5   17     -2.76      0.00
    5    5   17     -0.86      0.00
    6    5   17     -2.69      0.00
    7    5   17     -2.55      0.00
    8    5   17     -1.03      0.00
    9    5   17      0.48      0.00
   10    5   17      1.19      0.00
   11    5   17     -1.68      0.00
   12    5   17     -2.39      0.00
   13    5   17     -1.68      0.00
[truncated: 537,424 more chars]
